# Supplementary material for: Green design of biodegradable packaging films via renewable coffee waste and PVA matrix tuning
Source: RSC Adv. 2026 Mar 26;16(18):16553–63. doi: 10.1039/d5ra08990e (PMC13019456; doi:10.1039/d5ra08990e)
Supplement: RA-016-D5RA08990E-s001 [file RA-016-D5RA08990E-s001.zip]

Archive with 8 entries (4 files):
- Data_RSCAdv_Supriyanto_BiodegradableFilms_2026/
- Data_RSCAdv_Supriyanto_BiodegradableFilms_2026/Fig. 4/
- Data_RSCAdv_Supriyanto_BiodegradableFilms_2026/Fig. 4/FTIR spectra of PVASCG composite films.opju
- Data_RSCAdv_Supriyanto_BiodegradableFilms_2026/Fig. 5 and Fig. 6/
- Data_RSCAdv_Supriyanto_BiodegradableFilms_2026/Fig. 5 and Fig. 6/Thermogravimetric (TGA) curves and DSC thermograms of PVASCG composite films.opju
- Data_RSCAdv_Supriyanto_BiodegradableFilms_2026/Fig. 7 and Fig. 8/
- Data_RSCAdv_Supriyanto_BiodegradableFilms_2026/Fig. 7 and Fig. 8/Mechanical Properties of PVASCG composite films.opju
- Data_RSCAdv_Supriyanto_BiodegradableFilms_2026/Fig. 7 and Fig. 8/Mechanical Properties of PVASCG composite films.xlsx
