# Supplementary material for: Green design of biodegradable packaging films via renewable coffee waste and PVA matrix tuning
Source: RSC Adv. 2026 Mar 26;16(18):16553–63. doi: 10.1039/d5ra08990e (PMC13019456; doi:10.1039/d5ra08990e)
Supplement: RA-016-D5RA08990E-s001 [file RA-016-D5RA08990E-s001.zip › Data_RSCAdv_Supriyanto_BiodegradableFilms_2026/Fig. 7 and Fig. 8/Mechanical Properties of PVASCG composite films.xlsx]

## Sheet: Fig. 7
0.06						0.08						0.1						0.12						0.14
Strain (%)	Stress (kgf/mm^2)		Strain (%)	Stress (MPa)		Strain (%)	Stress (kgf/mm^2)		Strain (%)	Stress (MPa)		Strain (%)	Stress (kgf/mm^2)		Strain (%)	Stress (MPa)		Strain (%)	Stress (kgf/mm^2)		Strain (%)	Stress (MPa)		Strain (%)	Stress (kgf/mm^2)		Strain (%)	Stress (MPa)
0.00475	0.00159192		0.00475	0.0156114		0.005	0.00171673		0.005	0.0168354		0.00475	0.00160231		0.00475	0.0157133		0.005	0.00138589		0.005	0.0135909		0.00475	0.000814469		0.00475	0.00798721
0.007	0.00159192		0.007	0.0156114		0.00725	0.00184554		0.00725	0.0180986		0.00725	0.00164809		0.00725	0.0161622		0.00725	0.00138589		0.00725	0.0135909		0.00675	0.000814469		0.00675	0.00798721
0.0115	0.00159192		0.0115	0.0156114		0.01175	0.00193137		0.01175	0.0189403		0.01175	0.00164809		0.01175	0.0161622		0.01175	0.00138589		0.01175	0.0135909		0.01125	0.000862372		0.01125	0.00845698
0.01775	0.00159192		0.01775	0.0156114		0.0185	0.0020172		0.0185	0.0197819		0.01825	0.00169386		0.01825	0.0166111		0.0185	0.00138589		0.0185	0.0135909		0.0175	0.000886323		0.0175	0.00869186
0.027	0.00168554		0.027	0.0165295		0.0275	0.00223176		0.0275	0.0218861		0.0275	0.00187703		0.0275	0.0184074		0.02775	0.00138589		0.02775	0.0135909		0.0265	0.000886323		0.0265	0.00869186
0.03925	0.00168554		0.03925	0.0165295		0.04	0.00231766		0.04	0.0227285		0.04	0.00201435		0.04	0.0197541		0.04	0.00138589		0.04	0.0135909		0.039	0.000934226		0.039	0.00916163
0.056	0.00177917		0.056	0.0174477		0.057	0.00253222		0.057	0.0248326		0.0565	0.00206013		0.0565	0.020203		0.05725	0.00153575		0.05725	0.0150606		0.05525	0.00105402		0.05525	0.0103364
0.0775	0.00215376		0.0775	0.0211212		0.07875	0.00283269		0.07875	0.0277792		0.07875	0.0021059		0.07875	0.0206519		0.079	0.00168556		0.079	0.0165297		0.077	0.00122168		0.077	0.0119806
0.1055	0.00243465		0.1055	0.0238758		0.1075	0.0032189		0.1075	0.0315667		0.107	0.00224323		0.107	0.0219985		0.10725	0.00198523		0.10725	0.0194685		0.1045	0.00136543		0.1045	0.0133903
0.14225	0.00285606		0.14225	0.0280083		0.14425	0.00373393		0.14425	0.0366174		0.144	0.00224323		0.144	0.0219985		0.14425	0.00254707		0.14425	0.0249782		0.141	0.00172474		0.141	0.016914
0.18875	0.00346472		0.18875	0.0339773		0.191	0.00442068		0.191	0.0433521		0.19075	0.00238055		0.19075	0.0233452		0.19175	0.003034		0.19175	0.0297533		0.18775	0.0019643		0.18775	0.0192632
0.24775	0.00435434		0.24775	0.0427015		0.251	0.00545074		0.251	0.0534535		0.25025	0.00265526		0.25025	0.0260393		0.25125	0.00378315		0.25125	0.0371		0.24625	0.00241946		0.24625	0.0237267
0.322	0.00543122		0.322	0.0532621		0.3265	0.00660953		0.3265	0.0648174		0.326	0.00288413		0.326	0.0282837		0.32625	0.0046821		0.32625	0.0459158		0.32025	0.00297042		0.32025	0.0291298
0.41775	0.0068827		0.41775	0.0674962		0.42275	0.0081117		0.42275	0.0795486		0.422	0.0032504		0.422	0.0318756		0.42325	0.00580577		0.42325	0.0569352		0.4155	0.00366509		0.4155	0.0359422
0.53625	0.00870869		0.53625	0.085403		0.54325	0.00974268		0.54325	0.0955431		0.5425	0.00384554		0.5425	0.0377118		0.5435	0.00737898		0.5435	0.072363		0.533	0.00455141		0.533	0.0446341
0.68725	0.0110497		0.68725	0.108361		0.695	0.0114594		0.695	0.112378		0.69375	0.00471539		0.69375	0.0462422		0.69625	0.0093267		0.69625	0.0914636		0.68425	0.00570124		0.68425	0.0559101
0.877	0.0140931		0.877	0.138206		0.887	0.0136912		0.887	0.134265		0.88425	0.0055394		0.88425	0.054323		0.8875	0.011724		0.8875	0.114973		0.8725	0.00701877		0.8725	0.0688306
1.11425	0.0179324		1.11425	0.175857		1.12725	0.0167814		1.12725	0.164569		1.12475	0.00705017		1.12475	0.0691385		1.12775	0.014683		1.12775	0.143992		1.1085	0.00886331		1.1085	0.0869194
1.41125	0.0225208		1.41125	0.220854		1.42725	0.020687		1.42725	0.20287		1.42575	0.0089272		1.42575	0.0875459		1.428	0.0183538		1.428	0.179989		1.40375	0.0105641		1.40375	0.103598
1.78575	0.0284671		1.78575	0.279167		1.80475	0.0257086		1.80475	0.252115		1.80075	0.0114909		1.80075	0.112687		1.80625	0.023373		1.80625	0.229211		1.7765	0.0129117		1.7765	0.12662
2.25275	0.0356776		2.25275	0.349877		2.27725	0.0315885		2.27725	0.309777		2.27375	0.0148786		2.27375	0.14591		2.27925	0.0293286		2.27925	0.287615		2.24125	0.0158102		2.24125	0.155045
2.8385	0.0443393		2.8385	0.43482		2.87	0.0383697		2.87	0.376278		2.864	0.0195025		2.864	0.191254		2.87175	0.0367076		2.87175	0.359978		2.82475	0.0194753		2.82475	0.190988
3.5715	0.0547805		3.5715	0.537213		3.6115	0.0459664		3.6115	0.450776		3.60425	0.0261864		3.60425	0.256801		3.61325	0.0457346		3.61325	0.448504		3.55325	0.0240028		3.55325	0.235387
4.4885	0.0667666		4.4885	0.654757		4.53725	0.054164		4.53725	0.531167		4.529	0.0349305		4.529	0.342551		4.5395	0.0550989		4.5395	0.540335		4.46725	0.0286021		4.46725	0.280491
5.63	0.0806256		5.63	0.790667		5.69075	0.0635632		5.69075	0.623342		5.68	0.0465587		5.68	0.456584		5.69375	0.064875		5.69375	0.636207		5.60375	0.0346148		5.60375	0.339455
6.87625	0.0955146		6.87625	0.936678		6.93725	0.0733059		6.93725	0.718885		6.9265	0.0576833		6.9265	0.56568		6.93925	0.076187		6.93925	0.747139		6.8505	0.0413701		6.8505	0.405702
8.123	0.109233		8.123	1.07121		8.1835	0.0820185		8.1835	0.804326		8.173	0.0701356		8.173	0.687796		8.18675	0.0876112		8.18675	0.859173		8.09625	0.047742		8.09625	0.46819
9.37	0.122437		9.37	1.20069		9.43075	0.0906882		9.43075	0.889347		9.42025	0.0835951		9.42025	0.819787		9.433	0.0991104		9.433	0.971941		9.34425	0.0535631		9.34425	0.525274
10.6167	0.13461		10.6167	1.32007		10.6772	0.0983278		10.6772	0.964266		10.6665	0.0989773		10.6665	0.970636		10.6805	0.110085		10.6805	1.07957		10.5902	0.0588811		10.5902	0.577426
11.8638	0.146409		11.8638	1.43578		11.9247	0.105839		11.9247	1.03792		11.9138	0.11642		11.9138	1.14169		11.9267	0.120648		11.9267	1.18315		11.8385	0.0645344		11.8385	0.632867
13.1105	0.157646		13.1105	1.54598		13.1712	0.113049		13.1712	1.10863		13.1607	0.135922		13.1607	1.33294		13.174	0.131511		13.174	1.28968		13.084	0.0707387		13.084	0.69371
14.358	0.168696		14.358	1.65434		14.418	0.120474		14.418	1.18145		14.4075	0.155196		14.4075	1.52195		14.4208	0.142111		14.4208	1.39363		14.332	0.0768472		14.332	0.753614
15.6045	0.179371		15.6045	1.75903		15.6647	0.128414		15.6647	1.25931		15.6542	0.17479		15.6542	1.7141		15.6677	0.152748		15.6677	1.49795		15.5777	0.0830755		15.5777	0.814692
16.8512	0.189999		16.8512	1.86326		16.9117	0.136483		16.9117	1.33844		16.9007	0.194246		16.9007	1.90491		16.9145	0.163012		16.9145	1.5986		16.826	0.0893517		16.826	0.876241
18.0988	0.200019		18.0988	1.96151		18.1587	0.144165		18.1587	1.41378		18.1475	0.213337		18.1475	2.09212		18.1617	0.172638		18.1617	1.693		18.0715	0.0954123		18.0715	0.935675
19.3452	0.210319		19.3452	2.06253		19.4052	0.152105		19.4052	1.49165		19.3953	0.232244		19.3953	2.27754		19.4085	0.182601		19.4085	1.79071		19.3195	0.101832		19.3195	0.998633
20.5925	0.219918		20.5925	2.15666		20.6525	0.160046		20.6525	1.56951		20.6413	0.249183		20.6413	2.44365		20.6553	0.192415		20.6553	1.88695		20.5652	0.10818		20.5652	1.06089
21.8387	0.229188		21.8387	2.24757		21.899	0.167728		21.899	1.64485		21.889	0.265206		21.889	2.60078		21.9022	0.202266		21.9022	1.98355		21.8135	0.114432		21.8135	1.1222
23.0857	0.238084		23.0857	2.33481		23.1463	0.175754		23.1463	1.72356		23.135	0.280863		23.135	2.75432		23.149	0.212305		23.149	2.082		23.059	0.120565		23.059	1.18234
24.3333	0.246512		24.3333	2.41746		24.3928	0.183394		24.3928	1.79848		24.3823	0.296108		24.3823	2.90383		24.3957	0.222306		24.3957	2.18007		24.3072	0.12629		24.3072	1.23848
25.5795	0.254799		25.5795	2.49873		25.64	0.191334		25.64	1.87634		25.6292	0.31181		25.6292	3.05782		25.6428	0.232419		25.6428	2.27925		25.553	0.131967		25.553	1.29416
26.827	0.262806		26.827	2.57724		26.8865	0.199102		26.8865	1.95252		26.876	0.327055		26.876	3.20732		26.8897	0.24257		26.8897	2.3788		26.8007	0.137645		26.8007	1.34983
28.0735	0.270578		28.0735	2.65346		28.1337	0.206784		28.1337	2.02786		28.1225	0.341751		28.1225	3.35143		28.1365	0.252608		28.1365	2.47724		28.047	0.143059		28.047	1.40292
29.3212	0.278257		29.3212	2.72876		29.3802	0.214467		29.3802	2.1032		29.3698	0.356813		29.3698	3.49914		29.3835	0.262646		29.3835	2.57568		29.295	0.148305		29.295	1.45437
30.5673	0.285935		30.5673	2.80407		30.6275	0.222321		30.6275	2.18023		30.616	0.371417		30.616	3.64235		30.6305	0.27291		30.6305	2.67633		30.541	0.153		30.541	1.50042
31.814	0.29352		31.814	2.87845		31.874	0.229789		31.874	2.25346		31.8632	0.385746		31.8632	3.78287		31.8772	0.283098		31.8772	2.77624		31.7887	0.157551		31.7887	1.54505
33.0615	0.300965		33.0615	2.95146		33.1212	0.237557		33.1212	2.32964		33.11	0.400212		33.11	3.92474		33.1242	0.293473		33.1242	2.87799		33.0345	0.161671		33.0345	1.58546
34.3082	0.308362		34.3082	3.024		34.368	0.245068		34.368	2.4033		34.3572	0.414267		34.3572	4.06257		34.3712	0.303549		34.3712	2.9768		34.2822	0.165432		34.2822	1.62234
35.5552	0.315807		35.5552	3.09701		35.615	0.252751		35.615	2.47864		35.604	0.428551		35.604	4.20265		35.6185	0.313588		35.6185	3.07524		35.5285	0.169481		35.5285	1.66204
36.802	0.32297		36.802	3.16726		36.8615	0.260348		36.8615	2.55314		36.851	0.442514		36.851	4.33958		36.865	0.323251		36.865	3.17001		36.7762	0.173433		36.7762	1.7008
38.0485	0.329994		38.0485	3.23613		38.1085	0.267944		38.1085	2.62764		38.098	0.45579		38.098	4.46977		38.112	0.332653		38.112	3.26221		38.0222	0.177386		38.0222	1.73956
39.2962	0.337485		39.2962	3.3096		39.3555	0.275755		39.3555	2.70424		39.3442	0.469387		39.3442	4.60311		39.3587	0.34213		39.3587	3.35515		39.2692	0.181386		39.2692	1.77879
40.542	0.344227		40.542	3.37572		40.6023	0.283696		40.6023	2.7821		40.5918	0.482755		40.5918	4.73421		40.606	0.351494		40.606	3.44698		40.5162	0.185626		40.5162	1.82037
41.7893	0.350782		41.7893	3.44		41.8495	0.291335		41.8495	2.85702		41.8383	0.495802		41.8383	4.86216		41.8525	0.360746		41.8525	3.53771		41.7635	0.19025		41.7635	1.86571
43.0358	0.357524		43.0358	3.50612		43.096	0.299146		43.096	2.93362		43.085	0.508254		43.085	4.98427		43.0997	0.37011		43.0997	3.62954		43.0097	0.195112		43.0097	1.9134
44.283	0.363892		44.283	3.56856		44.3432	0.306657		44.3432	3.00728		44.3322	0.52034		44.3322	5.1028		44.3462	0.379249		44.3462	3.71916		44.2572	0.199951		44.2572	1.96085
45.5302	0.370119		45.5302	3.62963		45.5897	0.314082		45.5897	3.0801		45.5787	0.531831		45.5787	5.21548		45.5935	0.388389		45.5935	3.80879		45.5037	0.205054		45.5037	2.01089
46.7767	0.376346		46.7767	3.6907		46.8367	0.321379		46.8367	3.15165		46.826	0.543185		46.826	5.32682		46.8397	0.397566		46.8397	3.89879		46.751	0.210228		46.751	2.06163
48.0237	0.382012		48.0237	3.74625		48.0835	0.328417		48.0835	3.22067		48.0732	0.554126		48.0732	5.43412		48.0872	0.406518		48.0872	3.98658		47.9973	0.215259		47.9973	2.11096
49.2702	0.388192		49.2702	3.80686		49.331	0.335199		49.331	3.28718		49.32	0.565388		49.32	5.54456		49.3337	0.415395		49.3337	4.07363		49.2457	0.220313		49.2457	2.16053
50.5175	0.393998		50.5175	3.8638		50.5775	0.341851		50.5775	3.35241		50.5665	0.575964		50.5665	5.64827		50.581	0.42416		50.581	4.15959		50.4912	0.225224		50.4912	2.20869
51.7648	0.400085		51.7648	3.92349		51.8248	0.348289		51.8248	3.41555		51.8135	0.586676		51.8135	5.75333		51.8275	0.432737		51.8275	4.2437		51.7382	0.230039		51.7382	2.25591
53.0107	0.406171		53.0107	3.98318		53.0713	0.35507		53.0713	3.48205		53.06	0.59748		53.06	5.85928		53.0745	0.440978		53.0745	4.32452		52.9847	0.235045		52.9847	2.30501
54.258	0.41179		54.258	4.03828		54.3182	0.361766		54.3182	3.54771		54.308	0.608101		54.308	5.96344		54.3213	0.448844		54.3213	4.40165		54.2322	0.239908		54.2322	2.35269
55.5047	0.417923		55.5047	4.09843		55.565	0.368418		55.565	3.61295		55.554	0.618722		55.554	6.06759		55.5685	0.456934		55.5685	4.481		55.4785	0.245082		55.4785	2.40344
56.7515	0.423729		56.7515	4.15536		56.8122	0.375242		56.8122	3.67987		56.8015	0.62916		56.8015	6.16996		56.8155	0.464838		56.8155	4.5585		56.7252	0.250137		56.7252	2.453
57.9987	0.429488		57.9987	4.21184		58.059	0.381852		58.059	3.74469		58.0477	0.639369		58.0477	6.27007		58.0622	0.472666		58.0622	4.63527		57.972	0.255072		57.972	2.5014
59.2452	0.435528		59.2452	4.27107		59.3057	0.388847		59.3057	3.81329		59.2952	0.649716		59.2952	6.37153		59.309	0.48057		59.309	4.71278		59.2195	0.260342		59.2195	2.55308
60.4922	0.440585		60.4922	4.32066		60.5527	0.395586		60.5527	3.87937		60.5412	0.65933		60.5412	6.46582		60.556	0.48851		60.556	4.79065		60.4658	0.265444		60.4658	2.60312
61.7387	0.445782		61.7387	4.37162		61.7995	0.40211		61.7995	3.94335		61.7893	0.668898		61.7893	6.55965		61.8027	0.496376		61.8027	4.86779		61.7135	0.270379		61.7135	2.65151
62.9857	0.450651		62.9857	4.41938		63.0467	0.408633		63.0467	4.00732		63.0352	0.678374		63.0352	6.65258		63.0495	0.504317		63.0495	4.94566		62.9595	0.275385		62.9595	2.70061
64.233	0.455333		64.233	4.46529		64.2935	0.415157		64.2935	4.0713		64.283	0.687073		64.283	6.73788		64.2965	0.512108		64.2965	5.02207		64.2067	0.280104		64.2067	2.74689
65.4792	0.460109		65.4792	4.51213		65.5405	0.421466		65.5405	4.13317		65.529	0.695634		65.529	6.82183		65.5432	0.520124		65.5432	5.10067		65.453	0.285015		65.453	2.79504
66.7267	0.464791		66.7267	4.55804		66.7875	0.427861		66.7875	4.19588		66.7772	0.704057		66.7772	6.90444		66.7902	0.527765		66.7902	5.17561		66.7007	0.289638		66.7007	2.84038
67.973	0.469192		67.973	4.6012		68.0345	0.433827		68.0345	4.25439		68.0225	0.711931		68.0225	6.98166		68.037	0.535256		68.037	5.24907		67.947	0.293998		67.947	2.88314
69.2202	0.474062		69.2202	4.64896		69.2812	0.440093		69.2812	4.31584		69.271	0.720218		69.271	7.06292		69.2842	0.54286		69.2842	5.32364		69.1943	0.298478		69.1943	2.92707
70.4667	0.478837		70.4667	4.69579		70.5282	0.445973		70.5282	4.3735		70.5165	0.728229		70.5165	7.14149		70.5307	0.550277		70.5307	5.39637		70.4408	0.30279		70.4408	2.96935
71.7137	0.483613		71.7137	4.74262		71.775	0.45181		71.775	4.43074		71.7645	0.736653		71.7645	7.2241		71.7777	0.557543		71.7777	5.46763		71.688	0.307054		71.688	3.01117
72.9605	0.488436		72.9605	4.78992		73.022	0.458119		73.022	4.49261		73.0105	0.744893		73.0105	7.30491		73.0242	0.564735		73.0242	5.53816		72.9345	0.311342		72.9345	3.05322
74.2077	0.493164		74.2077	4.83629		74.2692	0.464385		74.2692	4.55406		74.258	0.753134		74.258	7.38572		74.2718	0.571627		74.2718	5.60574		74.1817	0.315629		74.1817	3.09527
75.454	0.497893		75.454	4.88267		75.5157	0.470651		75.5157	4.61551		75.5047	0.761237		75.5047	7.46518		75.5183	0.578257		75.5183	5.67076		75.4282	0.319965		75.4282	3.13779
76.7015	0.50281		76.7015	4.93088		76.7625	0.476746		76.7625	4.67528		76.752	0.769065		76.752	7.54195		76.7652	0.584624		76.7652	5.73321		76.6755	0.324205		76.6755	3.17937
77.948	0.507258		77.948	4.9745		78.0095	0.482755		78.0095	4.7342		77.9985	0.776665		77.9985	7.61648		78.012	0.590692		78.012	5.79271		77.922	0.328421		77.922	3.22071
79.1957	0.511846		79.1957	5.01949		79.2562	0.488935		79.2562	4.79481		79.2462	0.784585		79.2462	7.69415		79.259	0.596985		79.259	5.85442		79.1695	0.332709		79.1695	3.26276
80.4415	0.515826		80.4415	5.05852		80.5032	0.494772		80.5032	4.85206		80.4922	0.791818		80.4922	7.76508		80.5058	0.603353		80.5058	5.91687		80.4157	0.336973		80.4157	3.30458
81.6892	0.519899		81.6892	5.09847		81.75	0.500695		81.75	4.91014		81.7402	0.798685		81.7402	7.83243		81.7525	0.609496		81.7525	5.97711		81.6628	0.340998		81.6628	3.34404
82.9352	0.524019		82.9352	5.13888		82.997	0.506575		82.997	4.9678		82.986	0.805598		82.986	7.90022		82.9995	0.615976		82.9995	6.04066		82.91	0.345022		82.91	3.38351
84.1827	0.527859		84.1827	5.17653		84.2437	0.511854		84.2437	5.01957		84.2332	0.811778		84.2332	7.96083		84.246	0.622268		84.246	6.10237		84.1568	0.348783		84.1568	3.42039
85.429	0.531698		85.429	5.21418		85.4905	0.517304		85.4905	5.07302		85.4803	0.817684		85.4803	8.01874		85.4935	0.628449		85.4935	6.16298		85.4037	0.3524		85.4037	3.45587
86.6768	0.535678		86.6768	5.2532		86.7375	0.522584		86.7375	5.12479		86.7272	0.824002		86.7272	8.0807		86.7397	0.634217		86.7397	6.21954		86.6507	0.355826		86.6507	3.48946
87.9233	0.539423		87.9233	5.28994		87.984	0.527519		87.984	5.1732		87.974	0.829679		87.974	8.13637		87.987	0.640098		87.987	6.27721		87.8975	0.359275		87.8975	3.52329
89.1702	0.543637		89.1702	5.33126		89.2315	0.532584		89.2315	5.22286		89.2212	0.835905		89.2212	8.19743		89.2335	0.646053		89.2335	6.33562		89.1442	0.362844		89.1442	3.55829
90.4165	0.54757		90.4165	5.36983		90.478	0.537562		90.478	5.27169		90.467	0.841948		90.467	8.25669		90.4807	0.651822		90.4807	6.39219		90.3912	0.366414		90.3912	3.59329
91.664	0.551082		91.664	5.40427		91.7255	0.54267		91.7255	5.32177		91.7147	0.848265		91.7147	8.31864		91.7272	0.657328		91.7272	6.44618		91.6383	0.370031		91.6383	3.62876
92.9103	0.554921		92.9103	5.44192		92.9717	0.54782		92.9717	5.37228		92.9607	0.854721		92.9607	8.38195		92.9745	0.662647		92.9745	6.49834		92.885	0.373696		92.885	3.66471
94.158	0.558714		94.158	5.47911		94.219	0.552627		94.219	5.41942		94.2083	0.860764		94.2083	8.44121		94.2207	0.667816		94.2207	6.54903		94.132	0.377385		94.132	3.70088
95.4042	0.562647		95.4042	5.51768		95.4655	0.558035		95.4655	5.47245		95.4545	0.866852		95.4545	8.50092		95.4682	0.673172		95.4682	6.60156		95.3788	0.38117		95.3788	3.738
96.6523	0.566626		96.6523	5.55671		96.7128	0.562971		96.7128	5.52086		96.702	0.873033		96.702	8.56153		96.7145	0.67748		96.7145	6.6438		96.6257	0.384835		96.6257	3.77394
97.8977	0.570185		97.8977	5.5916		97.9593	0.567949		97.9593	5.56968		97.9488	0.878893		97.9488	8.61899		97.9618	0.681937		97.9618	6.68752		97.8725	0.388548		97.8725	3.81035
99.1457	0.573696		99.1457	5.62604		99.207	0.573271		99.207	5.62187		99.1967	0.884798		99.1967	8.67691		99.2083	0.687293		99.2083	6.74004		99.1197	0.392429		99.1197	3.84841
100.392	0.576833		100.392	5.6568		100.453	0.577992		100.453	5.66817		100.442	0.890109		100.442	8.72899		100.455	0.692649		100.455	6.79257		100.366	0.396022		100.366	3.88365
101.64	0.57983		101.64	5.68619		101.7	0.582542		101.7	5.71278		101.69	0.895236		101.69	8.77927		101.702	0.698006		101.702	6.8451		101.613	0.399543		101.613	3.91818
102.886	0.582967		102.886	5.71695		102.947	0.587048		102.947	5.75697		102.936	0.900226		102.936	8.8282		102.949	0.703325		102.949	6.89726		102.86	0.402993		102.86	3.95201
104.133	0.586244		104.133	5.74909		104.194	0.591297		104.194	5.79864		104.183	0.905216		104.183	8.87714		104.196	0.708606		104.196	6.94905		104.107	0.406299		104.107	3.98443
105.38	0.589335		105.38	5.7794		105.441	0.595632		105.441	5.84115		105.429	0.909886		105.429	8.92293		105.443	0.713738		105.443	6.99938		105.354	0.409724		105.354	4.01802
106.627	0.592565		106.627	5.81108		106.688	0.60001		106.688	5.88409		106.677	0.914693		106.677	8.97007		106.69	0.718944		106.69	7.05043		106.601	0.412958		106.601	4.04974
107.874	0.59589		107.874	5.84368		107.934	0.60413		107.934	5.92449		107.923	0.9195		107.923	9.01721		107.937	0.723888		107.937	7.09892		107.848	0.416048		107.848	4.08004
109.121	0.599495		109.121	5.87903		109.181	0.608336		109.181	5.96574		109.171	0.924856		109.171	9.06974		109.183	0.728758		109.183	7.14667		109.095	0.419258		109.095	4.11152
110.368	0.603006		110.368	5.91347		110.428	0.61237		110.428	6.0053		110.416	0.929892		110.416	9.11913		110.431	0.733328		110.431	7.19149		110.342	0.422348		110.342	4.14182
111.614	0.606518		111.614	5.94791		111.675	0.616577		111.675	6.04655		111.665	0.935065		111.665	9.16986		111.677	0.737598		111.677	7.23336		111.589	0.425582		111.589	4.17354
112.861	0.609982		112.861	5.98188		112.922	0.621126		112.922	6.09116		112.91	0.940284		112.91	9.22104		112.924	0.742055		112.924	7.27707		112.835	0.428912		112.835	4.20619
114.109	0.613494		114.109	6.01632		114.169	0.625246		114.169	6.13157		114.158	0.945183		114.158	9.26907		114.171	0.74595		114.171	7.31527		114.083	0.43205		114.083	4.23696
115.355	0.616818		115.355	6.04892		115.416	0.629624		115.416	6.1745		115.404	0.950081		115.404	9.31711		115.419	0.749996		115.419	7.35495		115.329	0.435404		115.329	4.26985
116.603	0.620236		116.603	6.08244		116.662	0.633916		116.662	6.21659		116.652	0.955071		116.652	9.36605		116.665	0.753891		116.665	7.39315		116.576	0.43859		116.576	4.3011
117.849	0.623139		117.849	6.11091		117.91	0.638036		117.91	6.257		117.898	0.959329		117.898	9.4078		117.912	0.757862		117.912	7.43208		117.823	0.441656		117.823	4.33117
119.096	0.626089		119.096	6.13984		119.156	0.642457		119.156	6.30035		119.145	0.963678		119.145	9.45045		119.159	0.761795		119.159	7.47065		119.07	0.444914		119.07	4.36311
120.342	0.628898		120.342	6.16738		120.403	0.646362		120.403	6.33865		120.392	0.967478		120.392	9.48771		120.406	0.765802		120.406	7.50996		120.317	0.447884		120.317	4.39224
121.59	0.631567		121.59	6.19356		121.65	0.649968		121.65	6.374		121.639	0.971094		121.639	9.52318		121.652	0.769848		121.652	7.54963		121.564	0.450807		121.564	4.4209
122.836	0.634236		122.836	6.21973		122.897	0.65353		122.897	6.40894		122.886	0.974803		122.886	9.55955		122.9	0.774118		122.9	7.5915		122.811	0.453681		122.811	4.44909
124.084	0.636905		124.084	6.2459		124.144	0.656792		124.144	6.44093		124.132	0.97819		124.132	9.59277		124.146	0.778126		124.146	7.63081		124.058	0.45634		124.058	4.47517
125.33	0.639714		125.33	6.27345		125.391	0.660354		125.391	6.47586		125.38	0.981761		125.38	9.62779		125.394	0.782358		125.394	7.67231		125.304	0.459023		125.304	4.50148
126.578	0.642898		126.578	6.30467		126.637	0.663659		126.637	6.50827		126.627	0.985561		126.627	9.66505		126.64	0.786553		126.64	7.71345		126.551	0.46161		126.551	4.52685
127.824	0.646035		127.824	6.33544		127.884	0.666878		127.884	6.53984		127.874	0.989223		127.874	9.70097		127.887	0.790486		127.887	7.75202		127.799	0.464054		127.799	4.55081
129.072	0.649359		129.072	6.36804		129.131	0.67044		129.131	6.57477		129.12	0.993481		129.12	9.74272		129.134	0.794419		129.134	7.79059		129.045	0.466689		129.045	4.57665
130.317	0.652543		130.317	6.39926		130.378	0.673917		130.378	6.60886		130.367	0.997601		130.367	9.78313		130.382	0.798053		130.382	7.82622		130.292	0.469228		130.292	4.60156
131.566	0.655773		131.566	6.43094		131.625	0.677479		131.625	6.6438		131.614	1.00186		131.614	9.82488		131.628	0.801311		131.628	7.85818		131.539	0.471887		131.539	4.62763
132.811	0.658864		132.811	6.46124		132.872	0.681213		132.872	6.68042		132.86	1.00598		132.86	9.86528		132.875	0.80472		132.875	7.89161		132.786	0.474498		132.786	4.65324
134.059	0.661673		134.059	6.48879		134.119	0.684818		134.119	6.71577		134.107	1.00996		134.107	9.90434		134.121	0.808091		134.121	7.92467		134.032	0.477229		134.032	4.68002
135.305	0.664482		135.305	6.51634		135.365	0.688681		135.365	6.75365		135.355	1.01408		135.355	9.94475		135.369	0.811612		135.369	7.9592		135.279	0.47996		135.279	4.7068
136.552	0.667291		136.552	6.54389		136.613	0.692458		136.613	6.79069		136.602	1.01807		136.602	9.98381		136.615	0.81532		136.615	7.99556		136.526	0.482571		136.526	4.7324
137.799	0.669586		137.799	6.56639		137.859	0.696063		137.859	6.82604		137.849	1.02141		137.849	10.0166		137.863	0.819178		137.863	8.03339		137.773	0.485206		137.773	4.75825
139.047	0.672161		139.047	6.59164		139.106	0.699754		139.106	6.86224		139.095	1.02484		139.095	10.0503		139.109	0.823074		139.109	8.0716		139.02	0.487913		139.02	4.78479
140.292	0.674502		140.292	6.6146		140.353	0.703059		140.353	6.89465		140.342	1.02795		140.342	10.0808		140.357	0.826932		140.357	8.10943		140.267	0.490404		140.267	4.80922
141.54	0.676468		141.54	6.63389		141.6	0.706192		141.6	6.92538		141.589	1.03111		141.589	10.1118		141.603	0.83079		141.603	8.14726		141.514	0.4928		141.514	4.83271
142.786	0.678622		142.786	6.65501		142.847	0.709411		142.847	6.95694		142.836	1.03427		142.836	10.1427		142.851	0.834835		142.851	8.18694		142.76	0.495123		142.76	4.8555
144.034	0.680869		144.034	6.67705		144.094	0.712286		144.094	6.98514		144.083	1.03716		144.083	10.171		144.097	0.838431		144.097	8.2222		144.008	0.497327		144.008	4.87711
145.28	0.683304		145.28	6.70092		145.34	0.715333		145.34	7.01503		145.33	1.04004		145.33	10.1993		145.344	0.842476		145.344	8.26187		145.254	0.499603		145.254	4.89943
146.527	0.686066		146.527	6.72801		146.587	0.718166		146.587	7.0428		146.577	1.04329		146.577	10.2312		146.59	0.846147		146.59	8.29787		146.501	0.501879		146.501	4.92175
147.773	0.688829		147.773	6.7551		147.835	0.720956		147.835	7.07016		147.824	1.04649		147.824	10.2626		147.838	0.849818		147.838	8.33387		147.748	0.504058		147.748	4.94313
149.021	0.69206		149.021	6.78679		149.081	0.724046		149.081	7.10047		149.071	1.0502		149.071	10.299		149.084	0.853264		149.084	8.36766		148.995	0.506502		148.995	4.96709
150.268	0.694869		150.268	6.81434		150.328	0.727265		150.328	7.13203		150.317	1.05345		150.317	10.3308		150.332	0.856373		150.332	8.39815		150.241	0.508778		150.241	4.9894
151.515	0.697491		151.515	6.84005		151.575	0.730398		151.575	7.16276		151.565	1.05684		151.565	10.3641		151.578	0.859294		151.578	8.4268		151.489	0.511149		151.489	5.01266
152.761	0.700206		152.761	6.86668		152.822	0.733574		152.822	7.1939		152.812	1.06037		152.812	10.3986		152.825	0.862553		152.825	8.45876		152.735	0.513592		152.735	5.03662
154.009	0.702547		154.009	6.88964		154.069	0.73675		154.069	7.22505		154.058	1.06357		154.058	10.4301		154.072	0.865437		154.072	8.48704		153.983	0.51582		153.983	5.05847
155.255	0.704701		155.255	6.91076		155.316	0.739754		155.316	7.25451		155.305	1.06664		155.305	10.4601		155.319	0.868846		155.319	8.52047		155.229	0.518168		155.229	5.08149
156.503	0.707089		156.503	6.93418		156.562	0.743102		156.562	7.28734		156.552	1.06961		156.552	10.4893		156.565	0.872367		156.565	8.555		156.476	0.520587		156.476	5.10522
157.749	0.709009		157.749	6.953		157.81	0.745849		157.81	7.31428		157.799	1.07209		157.799	10.5136		157.813	0.8757		157.813	8.58769		157.723	0.522719		157.723	5.12613
158.996	0.710975		158.996	6.97228		159.056	0.748853		159.056	7.34374		159.047	1.07442		159.047	10.5365		159.059	0.879371		159.059	8.62369		158.97	0.524875		158.97	5.14727
160.242	0.713035		160.242	6.99249		160.304	0.751686		160.304	7.37152		160.293	1.07676		160.293	10.5594		160.306	0.882967		160.306	8.65895		160.217	0.526959		160.217	5.16771
161.489	0.714861		161.489	7.01039		161.549	0.754089		161.549	7.39509		161.54	1.07895		161.54	10.5809		161.553	0.8866		161.553	8.69458		161.464	0.528924		161.464	5.18697
162.736	0.717156		162.736	7.03289		162.797	0.756622		162.797	7.41992		162.787	1.08129		162.787	10.6038		162.8	0.890346		162.8	8.73131		162.71	0.530888		162.71	5.20623
163.983	0.719684		163.983	7.05769		164.044	0.758939		164.044	7.44265		164.034	1.08385		164.034	10.629		164.047	0.893717		164.047	8.76437		163.958	0.532732		163.958	5.22432
165.23	0.722025		165.23	7.08065		165.292	0.7613		165.292	7.4658		165.28	1.08646		165.28	10.6545		165.294	0.89735		165.294	8.8		165.204	0.534553		165.204	5.24217
166.477	0.724694		166.477	7.10682		166.537	0.763789		166.537	7.49021		166.527	1.08916		166.527	10.681		166.54	0.900534		166.54	8.83122		166.451	0.536541		166.451	5.26167
167.724	0.726941		167.724	7.12886		167.785	0.766236		167.785	7.5142		167.774	1.09191		167.774	10.708		167.788	0.903531		167.788	8.86061		167.698	0.53829		167.698	5.27882
168.972	0.729563		168.972	7.15457		169.031	0.768939		169.031	7.54072		169.021	1.0953		169.021	10.7412		169.034	0.906677		169.034	8.89147		168.945	0.54035		168.945	5.29902
170.217	0.732185		170.217	7.18028		170.279	0.771901		170.279	7.56976		170.268	1.09827		170.268	10.7704		170.281	0.909674		170.281	8.92085		170.192	0.542386		170.192	5.31899
171.465	0.73462		171.465	7.20416		171.525	0.774562		171.525	7.59586		171.515	1.10143		171.515	10.8014		171.528	0.912333		171.528	8.94693		171.439	0.544614		171.439	5.34084
172.711	0.736633		172.711	7.2239		172.772	0.777566		172.772	7.62532		172.762	1.10459		172.762	10.8323		172.775	0.915479		172.775	8.97779		172.686	0.546722		172.686	5.36151
173.958	0.738974		173.958	7.24686		174.018	0.780356		174.018	7.65268		174.009	1.10706		174.009	10.8566		174.022	0.918364		174.022	9.00607		173.932	0.548806		173.932	5.38195
175.205	0.740472		175.205	7.26155		175.266	0.783274		175.266	7.6813		175.256	1.10949		175.256	10.8804		175.269	0.92151		175.269	9.03693		175.18	0.55101		175.18	5.40356
176.453	0.742111		176.453	7.27762		176.512	0.786107		176.512	7.70908		176.502	1.11178		176.502	10.9028		176.515	0.924731		176.515	9.06852		176.426	0.552998		176.426	5.42306
177.698	0.743375		177.698	7.29002		177.76	0.788382		177.76	7.73138		177.75	1.11379		177.75	10.9226		177.763	0.92784		177.763	9.099		177.673	0.554819		177.673	5.44091
178.946	0.745014		178.946	7.30609		179.006	0.790785		179.006	7.75495		178.996	1.11585		178.996	10.9428		179.009	0.931174		179.009	9.1317		178.92	0.556759		178.92	5.45994
180.192	0.746606		180.192	7.3217		180.253	0.793189		180.253	7.77853		180.243	1.11796		180.243	10.9634		180.257	0.934433		180.257	9.16365		180.167	0.55846		180.167	5.47662
181.44	0.748104		181.44	7.3364		181.5	0.795206		181.5	7.79831		181.49	1.11997		181.49	10.9832		181.503	0.937467		181.503	9.19341		181.414	0.560113		181.414	5.49283
182.686	0.750071		182.686	7.35568		182.747	0.797395		182.747	7.81977		182.737	1.12231		182.737	11.0061		182.75	0.940613		182.75	9.22426		182.661	0.561981		182.661	5.51115
183.934	0.752318		183.934	7.37772		183.994	0.799412		183.994	7.83955		183.983	1.12464		183.983	11.029		183.996	0.94331		183.996	9.25071		183.907	0.563634		183.907	5.52736
185.18	0.754565		185.18	7.39976		185.241	0.80173		185.241	7.86228		185.231	1.12725		185.231	11.0546		185.244	0.946156		185.244	9.27863		185.155	0.565383		185.155	5.54451
186.427	0.756907		186.427	7.42272		186.488	0.803919		186.488	7.88375		186.477	1.13		186.477	11.0815		186.49	0.948591		186.49	9.3025		186.401	0.56718		186.401	5.56213
187.674	0.75906		187.674	7.44384		187.735	0.806236		187.735	7.90648		187.724	1.13247		187.724	11.1057		187.738	0.950764		187.738	9.32381		187.648	0.569048		187.648	5.58046
188.921	0.761401		188.921	7.4668		188.981	0.808983		188.981	7.93341		188.971	1.13531		188.971	11.1336		188.984	0.953086		188.984	9.34658		188.895	0.571156		188.895	5.60113
190.168	0.763415		190.168	7.48654		190.229	0.811687		190.229	7.95993		190.218	1.13806		190.218	11.1605		190.231	0.955109		190.231	9.36642		190.142	0.573001		190.142	5.61922
191.415	0.765428		191.415	7.50628		191.475	0.813962		191.475	7.98224		191.465	1.14048		191.465	11.1843		191.477	0.957206		191.477	9.38699		191.389	0.574989		191.389	5.63871
192.662	0.767254		192.662	7.52419		192.722	0.816666		192.722	8.00875		192.711	1.14291		192.711	11.2081		192.725	0.959941		192.725	9.4138		192.636	0.577097		192.636	5.65939
193.909	0.768799		193.909	7.53934		193.968	0.819284		193.968	8.03443		193.958	1.14492		193.958	11.2279		193.971	0.962488		193.971	9.43878		193.883	0.579013		193.883	5.67818
195.156	0.770204		195.156	7.55312		195.216	0.821558		195.216	8.05674		195.206	1.14685		195.206	11.2467		195.219	0.965334		195.219	9.4667		195.129	0.580858		195.129	5.69627
196.403	0.771796		196.403	7.56873		196.462	0.824005		196.462	8.08073		196.453	1.14849		196.453	11.2629		196.465	0.968368		196.465	9.49645		196.377	0.582702		196.377	5.71436
197.65	0.773107		197.65	7.58158		197.71	0.825936		197.71	8.09967		197.699	1.14987		197.699	11.2763		197.713	0.971103		197.713	9.52326		197.624	0.584259		197.624	5.72963
198.896	0.774511		198.896	7.59536		198.956	0.827825		198.956	8.11819		198.946	1.15152		198.946	11.2925		198.959	0.974099		198.959	9.55265		198.871	0.585864		198.871	5.74537
200.143	0.77615		200.143	7.61143		200.204	0.829541		200.204	8.13502		200.193	1.15321		200.193	11.3091		200.206	0.976871		200.206	9.57983		200.117	0.587397		200.117	5.7604
201.39	0.777929		201.39	7.62888		201.45	0.831344		201.45	8.1527		201.44	1.1549		201.44	11.3257		201.453	0.979605		201.453	9.60665		201.364	0.588763		201.364	5.77379
202.638	0.779989		202.638	7.64908		202.698	0.832889		202.698	8.16785		202.686	1.15683		202.686	11.3446		202.7	0.982377		202.7	9.63383		202.611	0.590296		202.611	5.78883
203.884	0.782049		203.884	7.66928		203.944	0.834649		203.944	8.18511		203.933	1.15893		203.933	11.3652		203.947	0.984812		203.947	9.6577		203.858	0.591829		203.858	5.80386
205.131	0.784016		205.131	7.68857		205.191	0.836623		205.191	8.20447		205.18	1.16122		205.18	11.3877		205.194	0.987172		205.194	9.68085		205.105	0.593338		205.105	5.81866
206.377	0.786123		206.377	7.70923		206.437	0.838683		206.437	8.22467		206.427	1.16401		206.427	11.4151		206.441	0.989456		206.441	9.70325		206.352	0.595135		206.352	5.83628
207.625	0.787996		207.625	7.7276		207.685	0.840829		207.685	8.24572		207.675	1.16635		207.675	11.438		207.688	0.991517		207.688	9.72346		207.599	0.59686		207.599	5.85319
208.871	0.789822		208.871	7.7455		208.931	0.843233		208.931	8.26929		208.92	1.16887		208.92	11.4627		208.935	0.993427		208.935	9.74219		208.846	0.598776		208.846	5.87199
210.119	0.791179		210.119	7.75882		210.179	0.845593		210.179	8.29243		210.168	1.17134		210.168	11.4869		210.182	0.995412		210.182	9.76166		210.093	0.600549		210.093	5.88937
211.365	0.792631		211.365	7.77305		211.425	0.847954		211.425	8.31559		211.414	1.17344		211.414	11.5076		211.428	0.997135		211.428	9.77856		211.339	0.602321		211.339	5.90675
212.612	0.793848		212.612	7.78499		212.673	0.850314		212.673	8.33873		212.662	1.17541		212.662	11.5269		212.675	0.99957		212.675	9.80243		212.586	0.604238		212.586	5.92555
213.859	0.794878		213.859	7.79509		213.918	0.852503		213.918	8.3602		213.908	1.17711		213.908	11.5435		213.922	1.00193		213.922	9.82557		213.833	0.605939		213.833	5.94223
215.106	0.795815		215.106	7.80428		215.166	0.854649		215.166	8.38124		215.156	1.17871		215.156	11.5592		215.169	1.00466		215.169	9.85239		215.08	0.607567		215.08	5.9582
216.353	0.796938		216.353	7.8153		216.412	0.856409		216.412	8.3985		216.402	1.18022		216.402	11.574		216.416	1.00729		216.416	9.8781		216.327	0.609125		216.327	5.97347
217.6	0.797875		217.6	7.82448		217.66	0.858168		217.66	8.41576		217.649	1.18178		217.649	11.5893		217.663	1.00983		217.663	9.90308		217.574	0.61049		217.574	5.98686
218.847	0.798952		218.847	7.83504		218.906	0.859928		218.906	8.43301		218.895	1.18333		218.895	11.6045		218.91	1.01264		218.91	9.93063		218.821	0.612023		218.821	6.0019
220.093	0.800544		220.093	7.85065		220.154	0.861731		220.154	8.45069		220.143	1.18493		220.143	11.6202		220.157	1.01523		220.157	9.95597		220.068	0.613436		220.068	6.01576
221.341	0.802089		221.341	7.8658		221.4	0.863233		221.4	8.46542		221.39	1.18686		221.39	11.6391		221.404	1.01755		221.404	9.97875		221.314	0.61473		221.314	6.02844
222.587	0.803727		222.587	7.88187		222.648	0.865121		222.648	8.48394		222.637	1.18887		222.637	11.6588		222.651	1.01972		222.651	10.0001		222.561	0.616143		222.561	6.0423
223.834	0.805553		223.834	7.89978		223.894	0.866967		223.894	8.50204		223.883	1.19112		223.883	11.6808		223.897	1.02186		223.897	10.021		223.808	0.617509		223.808	6.05569
225.081	0.807379		225.081	7.91769		225.141	0.868898		225.141	8.52098		225.131	1.19322		225.131	11.7015		225.145	1.02369		225.145	10.039		225.055	0.61909		225.055	6.0712
226.328	0.809159		226.328	7.93514		226.388	0.871302		226.388	8.54455		226.377	1.19556		226.377	11.7244		226.391	1.02553		226.391	10.057		226.302	0.620719		226.302	6.08717
227.575	0.810704		227.575	7.95029		227.635	0.87319		227.635	8.56307		227.624	1.19766		227.624	11.745		227.638	1.02725		227.638	10.0739		227.549	0.622324		227.549	6.10291
228.822	0.812483		228.822	7.96774		228.881	0.875379		228.881	8.58454		228.871	1.19986		228.871	11.7666		228.885	1.02912		228.885	10.0923		228.802	0.623977		228.802	6.11912
230.069	0.813794		230.069	7.98059		230.129	0.877482		230.129	8.60516		230.118	1.20169		230.118	11.7846		230.132	1.03126		230.132	10.1132		230.049	0.625677		230.049	6.1358
231.316	0.814637		231.316	7.98886		231.375	0.879327		231.375	8.62326		231.365	1.20334		231.365	11.8007		231.378	1.03321		231.378	10.1323		231.296	0.627234		231.296	6.15107
232.562	0.815339		232.562	7.99574		232.623	0.881345		232.623	8.64304		232.612	1.20485		232.612	11.8155		232.626	1.03549		232.626	10.1547		232.543	0.628792		232.543	6.16634
233.809	0.816182		233.809	8.00401		233.869	0.883061		233.869	8.65987		233.859	1.20609		233.859	11.8277		233.872	1.03785		233.872	10.1778		233.79	0.630133		233.79	6.17949
235.056	0.816884		235.056	8.0109		235.117	0.884607		235.117	8.67503		235.105	1.207		235.105	11.8366		235.119	1.04025		235.119	10.2013		235.036	0.631522		235.036	6.19312
236.302	0.81768		236.302	8.0187		236.363	0.88628		236.363	8.69144		236.353	1.20828		236.353	11.8492		236.366	1.04276		236.366	10.226		236.283	0.632792		236.283	6.20557
237.55	0.818663		237.55	8.02834		237.61	0.887525		237.61	8.70365		237.599	1.20934		237.599	11.8595		237.613	1.04512		237.613	10.2491		237.53	0.633894		237.53	6.21638
238.796	0.819881		238.796	8.04028		238.857	0.888684		238.857	8.71501		238.847	1.21066		238.847	11.8726		238.86	1.04751		238.86	10.2726		238.777	0.63502		238.777	6.22742
240.043	0.821332		240.043	8.05452		240.104	0.890057		240.104	8.72848		240.093	1.21208		240.093	11.8865		240.107	1.0498		240.107	10.295		240.023	0.636241		240.023	6.2394
241.29	0.82269		241.29	8.06783		241.35	0.891259		241.35	8.74027		241.34	1.21373		241.34	11.9026		241.354	1.0519		241.354	10.3156		241.271	0.637367		241.271	6.25044
242.537	0.824001		242.537	8.08069		242.598	0.89289		242.598	8.75626		242.587	1.2157		242.587	11.9219		242.601	1.05403		242.601	10.3365		242.518	0.638637		242.518	6.26289
243.784	0.825312		243.784	8.09354		243.844	0.894521		243.844	8.77225		243.834	1.21771		243.834	11.9417		243.848	1.05575		243.848	10.3534		243.764	0.640002		243.764	6.27628
245.031	0.826436		245.031	8.10456		245.091	0.896495		245.091	8.79161		245.081	1.21996		245.081	11.9637		245.095	1.05759		245.095	10.3714		245.012	0.641416		245.012	6.29014
246.277	0.827934		246.277	8.11926		246.338	0.898427		246.338	8.81055		246.328	1.22215		246.328	11.9852		246.341	1.0595		246.341	10.3902		246.258	0.642949		246.258	6.30517
247.525	0.82873		247.525	8.12706		247.585	0.900315		247.585	8.82907		247.575	1.22421		247.575	12.0054		247.588	1.06104		247.588	10.4052		247.505	0.644338		247.505	6.3188
248.772	0.829432		248.772	8.13395		248.832	0.902375		248.832	8.84928		248.822	1.22595		248.822	12.0225		248.835	1.06306		248.835	10.425		248.752	0.645943		248.752	6.33454
250.019	0.830228		250.019	8.14176		250.079	0.904521		250.079	8.87032		250.068	1.22765		250.068	12.0391		250.082	1.06523		250.082	10.4464		249.999	0.647261		249.999	6.34746
251.265	0.830556		251.265	8.14497		251.325	0.906324		251.325	8.888		251.315	1.22898		251.315	12.0521		251.329	1.06725		251.329	10.4662		251.246	0.648578		251.246	6.36038
252.512	0.830883		252.512	8.14818		252.573	0.908126		252.573	8.90568		252.563	1.23049		252.563	12.0669		252.576	1.06965		252.576	10.4897		252.493	0.649896		252.493	6.3733
253.759	0.831071		253.759	8.15002		253.819	0.909671		253.819	8.92083		253.81	1.23158		253.81	12.0777		253.823	1.07197		253.823	10.5125		253.739	0.651093		253.739	6.38505
255.006	0.831211		255.006	8.1514		255.066	0.911088		255.066	8.93472		255.056	1.23273		255.056	12.0889		255.069	1.07411		255.069	10.5334		254.987	0.651884		254.987	6.3928
256.252	0.831399		256.252	8.15324		256.313	0.912375		256.313	8.94735		256.304	1.23392		256.304	12.1006		256.317	1.07658		256.317	10.5577		256.233	0.65289		256.233	6.40266
257.5	0.831867		257.5	8.15783		257.56	0.913448		257.56	8.95787		257.55	1.23529		257.55	12.1141		257.563	1.07849		257.563	10.5764		257.48	0.653944		257.48	6.413
258.747	0.832429		258.747	8.16334		258.806	0.914822		258.806	8.97134		258.797	1.2368		258.797	12.1289		258.811	1.08081		258.811	10.5992		258.727	0.65507		258.727	6.42404
259.993	0.833037		259.993	8.1693		260.054	0.916238		260.054	8.98523		260.044	1.2385		260.044	12.1455		260.056	1.08261		260.056	10.6168		259.974	0.656148		259.974	6.43461
261.24	0.833225		261.24	8.17114		261.3	0.917611		261.3	8.99869		261.291	1.24028		261.291	12.163		261.304	1.08441		261.304	10.6344		261.22	0.65737		261.22	6.44659
262.487	0.833225		262.487	8.17114		262.548	0.919457		262.548	9.01679		262.537	1.24234		262.537	12.1832		262.55	1.08602		262.55	10.6502		262.468	0.658687		262.468	6.45951
263.734	0.833225		263.734	8.17114		263.794	0.921131		263.794	9.03321		263.784	1.24408		263.784	12.2003		263.798	1.08737		263.798	10.6634		263.714	0.660053		263.714	6.47291
264.98	0.833225		264.98	8.17114		265.041	0.922633		265.041	9.04794		265.032	1.2461		265.032	12.22		265.044	1.08875		265.044	10.677		264.962	0.661394		264.962	6.48606
266.228	0.833131		266.228	8.17022		266.288	0.924393		266.288	9.06519		266.278	1.24775		266.278	12.2362		266.291	1.09029		266.291	10.6921		266.207	0.662831		266.207	6.50016
267.474	0.832569		267.474	8.16471		267.535	0.925551		267.535	9.07656		267.526	1.24926		267.526	12.251		267.538	1.09175		267.538	10.7064		267.456	0.664269		267.456	6.51425
268.722	0.831726		268.722	8.15645		268.782	0.927225		268.782	9.09297		268.772	1.25063		268.772	12.2645		268.785	1.09344		268.785	10.7229		268.701	0.665754		268.701	6.52881
269.968	0.830368		269.968	8.14313		270.029	0.928899		270.029	9.10939		270.019	1.25196		270.019	12.2775		270.031	1.09512		270.031	10.7395		269.949	0.667167		269.949	6.54268
271.215	0.828683		271.215	8.1266		271.275	0.930058		271.275	9.12075		271.265	1.25283		271.265	12.286		271.279	1.09699		271.279	10.7578		271.195	0.668365		271.195	6.55442
272.463	0.826576		272.463	8.10594		272.522	0.931303		272.522	9.13296		272.513	1.25356		272.513	12.2932		272.525	1.09913		272.525	10.7788		272.443	0.669587		272.443	6.5664
273.709	0.82461		273.709	8.08666		273.769	0.932376		273.769	9.14348		273.76	1.25448		273.76	12.3022		273.772	1.10115		273.772	10.7986		273.689	0.670665		273.689	6.57697
274.956	0.823064		274.956	8.0715		275.016	0.933363		275.016	9.15316		275.006	1.25512		275.006	12.3085		275.019	1.10318		275.019	10.8185		274.937	0.671599		274.937	6.58613
276.203	0.821613		276.203	8.05727		276.263	0.934393		276.263	9.16326		276.253	1.25599		276.253	12.317		276.272	1.10524		276.272	10.8387		276.183	0.672701		276.183	6.59694
277.45	0.820302		277.45	8.04441		277.51	0.935165		277.51	9.17084		277.5	1.25708		277.5	12.3278		277.519	1.1073		277.519	10.8589		277.43	0.673635		277.43	6.6061
278.697	0.818336		278.697	8.02513		278.757	0.936152		278.757	9.18052		278.746	1.25846		278.746	12.3413		278.766	1.10917		278.766	10.8772		278.676	0.674545		278.676	6.61503
279.944	0.812764		279.944	7.97049		280.004	0.937483		280.004	9.19357		279.993	1.26015		279.993	12.3579		280.013	1.11074		280.013	10.8927		279.925	0.675551		279.925	6.6249
281.191	0.228533		281.191	2.24114		281.25	0.938813		281.25	9.20662		281.241	1.26194		281.241	12.3754		281.26	1.11213		281.26	10.9062		281.171	0.676653		281.171	6.6357
282.438	0.0890534		282.438	0.873315		282.498	0.940316		282.498	9.22135		282.487	1.26377		282.487	12.3933		282.507	1.11359		282.507	10.9206		282.418	0.677947		282.418	6.64839
283.684	0.154415		283.684	1.5143		283.744	0.941818		283.744	9.23608		283.735	1.26583		283.735	12.4135		283.754	1.1149		283.754	10.9334		283.664	0.679288		283.664	6.66154
284.931	0.168649		284.931	1.65388		284.991	0.943406		284.991	9.25165		284.981	1.26784		284.981	12.4333		285.001	1.11628		285.001	10.947		284.911	0.680702		284.911	6.6754
286.179	0.171645		286.179	1.68327		286.238	0.94508		286.238	9.26807		286.228	1.26949		286.228	12.4495		286.248	1.11805		286.248	10.9643		286.158	0.682091		286.158	6.68903
287.426	0.172067		287.426	1.6874		287.485	0.946453		287.485	9.28153		287.475	1.27096		287.475	12.4638		287.495	1.11973		287.495	10.9808		287.405	0.683433		287.405	6.70218
288.672	0.172254		288.672	1.68923		288.732	0.947526		288.732	9.29206		288.722	1.27201		288.722	12.4741		288.741	1.12183		288.741	11.0014		288.652	0.684654		288.652	6.71416
289.92	0.172488		289.92	1.69153		289.979	0.948728		289.979	9.30384		289.968	1.27315		289.968	12.4854		289.988	1.12393		289.988	11.0219		289.899	0.686068		289.899	6.72802
291.166	0.172488		291.166	1.69153		291.226	0.949844		291.226	9.31478		291.216	1.27398		291.216	12.4935		291.235	1.12602		291.235	11.0425		291.145	0.687098		291.145	6.73813
						292.473	0.950917		292.473	9.32531		292.462	1.27512		292.462	12.5047		292.482	1.12812		292.482	11.0631		292.393	0.688271		292.393	6.74964
						293.72	0.951904		293.72	9.33499		293.709	1.27613		293.709	12.5146		293.729	1.13022		293.729	11.0837		293.639	0.689254		293.639	6.75927
						294.967	0.952848		294.967	9.34425		294.956	1.27723		294.956	12.5253		294.975	1.13205		294.975	11.1017		294.887	0.69026		294.887	6.76913
						296.213	0.953878		296.213	9.35435		296.203	1.27856		296.203	12.5383		296.223	1.13404		296.223	11.1211		296.133	0.691218		296.133	6.77853
						297.46	0.954951		297.46	9.36487		297.45	1.27993		297.45	12.5518		297.47	1.13565		297.47	11.1369		297.38	0.692152		297.38	6.78769
						298.707	0.956067		298.707	9.37581		298.697	1.28153		298.697	12.5675		298.716	1.13722		298.716	11.1524		298.627	0.693182		298.627	6.79779
						299.954	0.957483		299.954	9.3897		299.943	1.28345		299.943	12.5864		299.963	1.1385		299.963	11.1648		299.874	0.694476		299.874	6.81048
						301.201	0.958771		301.201	9.40233		301.19	1.2851		301.19	12.6025		301.21	1.13955		301.21	11.1751		301.12	0.695602		301.12	6.82152
						302.448	0.960445		302.448	9.41875		302.437	1.28698		302.437	12.621		302.457	1.14089		302.457	11.1883		302.368	0.696919		302.368	6.83444
						303.695	0.961775		303.695	9.43179		303.684	1.28863		303.684	12.6371		303.704	1.14228		303.704	11.2019		303.614	0.698189		303.614	6.84689
						304.942	0.963363		304.942	9.44737		304.931	1.29		304.931	12.6506		304.951	1.1434		304.951	11.213		304.862	0.699434		304.862	6.85911
						306.188	0.964908		306.188	9.46252		306.178	1.29128		306.178	12.6632		306.198	1.14498		306.198	11.2284		306.108	0.700824		306.108	6.87273
						307.435	0.966196		307.435	9.47514		307.425	1.29229		307.425	12.673		307.445	1.14674		307.445	11.2457		307.356	0.701902		307.356	6.88331
						308.682	0.967655		308.682	9.48945		308.671	1.29298		308.671	12.6798		308.692	1.14854		308.692	11.2633		308.601	0.703076		308.601	6.89482
						309.929	0.9689		309.929	9.50166		309.919	1.29366		309.919	12.6865		309.938	1.15063		309.938	11.2839		309.85	0.704154		309.85	6.90539
						311.176	0.969758		311.176	9.51008		311.165	1.29412		311.165	12.691		311.185	1.15254		311.185	11.3026		311.095	0.704776		311.095	6.91149
						312.423	0.970445		312.423	9.51681		312.412	1.29472		312.412	12.6968		312.432	1.1546		312.432	11.3228		312.343	0.705519		312.343	6.91878
						313.67	0.971475		313.67	9.52692		313.659	1.29545		313.659	12.704		313.679	1.15663		313.679	11.3426		313.589	0.706357		313.589	6.927
						314.917	0.972119		314.917	9.53323		314.906	1.29618		314.906	12.7112		314.926	1.15831		314.926	11.3592		314.837	0.707076		314.837	6.93405
						316.164	0.972977		316.164	9.54165		316.153	1.2976		316.153	12.7251		316.173	1.16026		316.173	11.3783		316.083	0.70789		316.083	6.94203
						317.411	0.973793		317.411	9.54964		317.4	1.29902		317.4	12.739		317.42	1.16191		317.42	11.3944		317.33	0.708849		317.33	6.95143
						318.657	0.974994		318.657	9.56143		318.647	1.30067		318.647	12.7552		318.667	1.16333		318.667	11.4084		318.577	0.709951		318.577	6.96224
						319.904	0.976196		319.904	9.57321		319.894	1.30254		319.894	12.7736		319.914	1.16475		319.914	11.4223		319.824	0.711053		319.824	6.97304
						321.151	0.977441		321.151	9.58542		321.141	1.30415		321.141	12.7893		321.161	1.16606		321.161	11.4352		321.07	0.712226		321.07	6.98455
						322.398	0.979029		322.398	9.60099		322.388	1.30607		322.388	12.8082		322.407	1.16745		322.407	11.4488		322.318	0.713568		322.318	6.99771
						323.645	0.980574		323.645	9.61614		323.634	1.30758		323.634	12.823		323.654	1.1691		323.654	11.4649		323.564	0.714813		323.564	7.00993
						324.892	0.98199		324.892	9.63003		324.881	1.30895		324.881	12.8365		324.902	1.17063		324.902	11.48		324.812	0.716131		324.812	7.02285
						326.139	0.983406		326.139	9.64392		326.128	1.30982		326.128	12.845		326.148	1.17254		326.148	11.4987		326.058	0.71752		326.058	7.03647
						327.386	0.984565		327.386	9.65529		327.375	1.31088		327.375	12.8553		327.395	1.17449		327.395	11.5178		327.305	0.718646		327.305	7.04751
						328.633	0.985638		328.633	9.66581		328.621	1.31179		328.621	12.8643		328.642	1.17652		328.642	11.5377		328.552	0.7197		328.552	7.05785
						329.879	0.986625		329.879	9.67549		329.869	1.31257		329.869	12.8719		329.889	1.17843		329.889	11.5564		329.799	0.720706		329.799	7.06771
						331.126	0.987441		331.126	9.68349		331.116	1.31344		331.116	12.8805		331.135	1.18034		331.135	11.5751		331.045	0.721593		331.045	7.07641
						332.373	0.988256		332.373	9.69148		332.363	1.31436		332.363	12.8894		332.383	1.18228		332.383	11.5942		332.293	0.722551		332.293	7.0858
						333.62	0.988986		333.62	9.69864		333.609	1.31536		333.609	12.8993		333.629	1.18419		333.629	11.613		333.54	0.723509		333.54	7.0952
						334.867	0.989973		334.867	9.70832		334.856	1.31669		334.856	12.9123		334.876	1.1858		334.876	11.6288		334.787	0.7243		334.787	7.10295
						336.114	0.990917		336.114	9.71758		336.103	1.31825		336.103	12.9276		336.123	1.18719		336.123	11.6424		336.033	0.725234		336.033	7.11211
						337.36	0.99199		337.36	9.7281		337.351	1.31985		337.351	12.9433		337.37	1.18835		337.37	11.6537		337.281	0.726336		337.281	7.12292
						338.607	0.993235		338.607	9.74031		338.596	1.32154		338.596	12.9599		338.617	1.18948		338.617	11.6648		338.527	0.727629		338.527	7.13561
						339.855	0.99478		339.855	9.75546		339.844	1.32319		339.844	12.9761		339.863	1.19064		339.863	11.6762		339.774	0.728875		339.774	7.14782
						341.101	0.995896		341.101	9.7664		341.091	1.3247		341.091	12.9909		341.112	1.19184		341.112	11.6879		341.021	0.730049		341.021	7.15933
						342.348	0.997355		342.348	9.78071		342.338	1.32603		342.338	13.0039		342.358	1.19326		342.358	11.7019		342.268	0.731342		342.268	7.17202
						343.594	0.998686		343.594	9.79376		343.584	1.32699		343.584	13.0133		343.605	1.19461		343.605	11.7151		343.514	0.73266		343.514	7.18494
						344.842	0.999887		344.842	9.80555		344.832	1.32804		344.832	13.0237		344.852	1.19633		344.852	11.732		344.762	0.733882		344.762	7.19692
						346.088	1.00092		346.088	9.81565		346.078	1.32864		346.078	13.0295		346.098	1.19809		346.098	11.7493		346.008	0.734936		346.008	7.20726
						347.336	1.00173		347.336	9.82364		347.326	1.32923		347.326	13.0353		347.345	1.19993		347.345	11.7673		347.256	0.73587		347.256	7.21642
						348.582	1.00276		348.582	9.83375		348.571	1.32983		348.571	13.0412		348.592	1.20187		348.592	11.7864		348.502	0.736732		348.502	7.22487
						349.829	1.00345		349.829	9.84048		349.819	1.33029		349.819	13.0457		349.838	1.2039		349.838	11.8062		349.75	0.737595		349.75	7.23333
						351.076	1.00379		351.076	9.84385		351.065	1.33079		351.065	13.0506		351.086	1.20584		351.086	11.8253		350.996	0.738385		350.996	7.24108
						352.323	1.00452		352.323	9.851		352.312	1.33175		352.312	13.06		352.333	1.20779		352.333	11.8444		352.244	0.739176		352.244	7.24884
						353.568	1.00508		353.568	9.85647		353.559	1.33285		353.559	13.0708		353.58	1.20944		353.58	11.8606		353.489	0.73987		353.489	7.25565
						354.817	1.00572		354.817	9.86279		354.806	1.33427		354.806	13.0847		354.827	1.21068		354.827	11.8727		354.738	0.740685		354.738	7.26364
						356.063	1.0068		356.063	9.87331		356.053	1.33587		356.053	13.1004		356.073	1.2121		356.073	11.8866		355.983	0.741643		355.983	7.27303
						357.31	1.00783		357.31	9.88341		357.3	1.33729		357.3	13.1144		357.32	1.21326		357.32	11.898		357.231	0.742793		357.231	7.28431
						358.557	1.0092		358.557	9.89688		358.546	1.33899		358.546	13.131		358.567	1.21446		358.567	11.9098		358.477	0.744014		358.477	7.29629
						359.804	1.01053		359.804	9.90993		359.794	1.34091		359.794	13.1498		359.814	1.21569		359.814	11.9219		359.725	0.745332		359.725	7.30921
						361.051	1.01165		361.051	9.92087		361.04	1.34233		361.04	13.1637		361.061	1.21701		361.061	11.9348		360.971	0.746506		360.971	7.32072
						362.298	1.01315		362.298	9.9356		362.288	1.34352		362.288	13.1754		362.308	1.21858		362.308	11.9502		362.219	0.747919		362.219	7.33458
						363.544	1.01427		363.544	9.94654		363.534	1.34443		363.534	13.1844		363.554	1.22041		363.554	11.9682		363.465	0.749213		363.465	7.34727
						364.792	1.01521		364.792	9.9558		364.782	1.34507		364.782	13.1907		364.801	1.22214		364.801	11.9851		364.713	0.750243		364.713	7.35737
						366.038	1.01624		366.038	9.96591		366.028	1.34581		366.028	13.1979		366.048	1.22416		366.048	12.0049		365.958	0.751297		365.958	7.3677
						367.286	1.01701		367.286	9.97348		367.276	1.34654		367.276	13.205		367.295	1.22592		367.295	12.0222		367.206	0.752255		367.206	7.3771
						368.532	1.01757		368.532	9.97895		368.521	1.347		368.521	13.2095		368.542	1.22772		368.542	12.0398		368.452	0.753165		368.452	7.38603
						369.779	1.0183		369.779	9.98611		369.769	1.34778		369.769	13.2172		369.789	1.22982		369.789	12.0604		369.7	0.754052		369.7	7.39472
						371.026	1.01877		371.026	9.99074		371.015	1.3486		371.015	13.2252		371.036	1.23161		371.036	12.078		370.946	0.754866		370.946	7.40271
						372.273	1.01933		372.273	9.99621		372.263	1.34979		372.263	13.2369		372.283	1.23322		372.283	12.0938		372.194	0.755728		372.194	7.41116
						373.52	1.02023		373.52	10.005		373.509	1.35107		373.509	13.2495		373.529	1.23476		373.529	12.1089		373.44	0.756758		373.44	7.42126
						374.767	1.02122		374.767	10.0147		374.757	1.35249		374.757	13.2634		374.776	1.23585		374.776	12.1195		374.688	0.757788		374.688	7.43137
						376.013	1.02242		376.013	10.0265		376.003	1.35382		376.003	13.2764		376.023	1.23712		376.023	12.132		375.933	0.758938		375.933	7.44264
						377.261	1.02345		377.261	10.0366		377.25	1.35533		377.25	13.2912		377.27	1.23821		377.27	12.1427		377.181	0.760112		377.181	7.45415
						378.507	1.02469		378.507	10.0488		378.496	1.3567		378.496	13.3047		378.517	1.23903		378.517	12.1507		378.428	0.761286		378.428	7.46566
						379.754	1.02581		379.754	10.0598		379.745	1.35798		379.745	13.3173		379.764	1.2403		379.764	12.1632		379.675	0.762316		379.675	7.47577
						381.001	1.02701		381.001	10.0716		380.99	1.35895		380.99	13.3267		381.011	1.24154		381.011	12.1753		380.921	0.763466		380.921	7.48704
						382.249	1.02826		382.249	10.0838		382.238	1.35982		382.238	13.3352		382.258	1.24311		382.258	12.1908		382.169	0.764472		382.169	7.49691
						383.495	1.0292		383.495	10.093		383.485	1.36032		383.485	13.3402		383.505	1.24502		383.505	12.2095		383.415	0.765406		383.415	7.50607
						384.743	1.03006		384.743	10.1014		384.732	1.36078		384.732	13.3447		384.751	1.2466		384.751	12.2249		384.662	0.766364		384.662	7.51547
						385.989	1.0307		385.989	10.1077		385.978	1.36105		385.978	13.3474		385.998	1.24851		385.998	12.2437		385.909	0.767179		385.909	7.52345
						387.236	1.0313		387.236	10.1136		387.226	1.36137		387.226	13.3505		387.245	1.25038		387.245	12.262		387.156	0.767945		387.156	7.53097
						388.482	1.03173		388.482	10.1178		388.472	1.36183		388.472	13.355		388.493	1.2524		388.493	12.2819		388.403	0.768712		388.403	7.53849
						389.73	1.03216		389.73	10.1221		389.72	1.36238		389.72	13.3604		389.739	1.25439		389.739	12.3013		389.65	0.769455		389.65	7.54577
						390.976	1.03268		390.976	10.1271		390.966	1.36334		390.966	13.3698		390.986	1.256		390.986	12.3171		390.896	0.770101		390.896	7.55211
						392.224	1.03328		392.224	10.133		392.213	1.36453		392.213	13.3815		392.232	1.2575		392.232	12.3318		392.144	0.770892		392.144	7.55987
						393.47	1.03388		393.47	10.1389		393.459	1.36604		393.459	13.3963		393.48	1.25885		393.48	12.3451		393.39	0.771802		393.39	7.56879
						394.718	1.03482		394.718	10.1482		394.707	1.36742		394.707	13.4098		394.726	1.26001		394.726	12.3564		394.637	0.772856		394.637	7.57913
						395.964	1.03594		395.964	10.1591		395.953	1.36893		395.953	13.4246		395.974	1.26143		395.974	12.3704		395.884	0.773982		395.884	7.59017
						397.212	1.03697		397.212	10.1692		397.201	1.37053		397.201	13.4403		397.22	1.26255		397.22	12.3814		397.131	0.775084		397.131	7.60098
						398.457	1.03821		398.457	10.1814		398.447	1.37213		398.447	13.456		398.468	1.26386		398.468	12.3943		398.377	0.776234		398.377	7.61225
						399.706	1.03967		399.706	10.1957		399.695	1.37323		399.695	13.4668		399.715	1.26547		399.715	12.4101		399.625	0.777695		399.625	7.62658
						400.951	1.04075		400.951	10.2062		400.94	1.37387		400.94	13.4731		400.961	1.26701		400.961	12.4251		400.871	0.778845		400.871	7.63786
						402.199	1.04169		402.199	10.2155		402.188	1.37465		402.188	13.4807		402.207	1.26896		402.207	12.4442		402.118	0.779947		402.118	7.64866
						403.445	1.04251		403.445	10.2235		403.435	1.3752		403.435	13.4861		403.455	1.27083		403.455	12.4626		403.365	0.780929		403.365	7.6583
						404.693	1.04298		404.693	10.2281		404.683	1.37561		404.683	13.4901		404.701	1.27237		404.701	12.4777		404.612	0.781815		404.612	7.66699
						405.939	1.04371		405.939	10.2353		405.928	1.37607		405.928	13.4946		405.949	1.27402		405.949	12.4938		405.859	0.782702		405.859	7.67568
						407.187	1.04431		407.187	10.2412		407.176	1.37662		407.176	13.5		407.195	1.27555		407.195	12.5089		407.106	0.783564		407.106	7.68414
						408.433	1.04482		408.433	10.2462		408.422	1.3774		408.422	13.5076		408.442	1.27731		408.442	12.5261		408.353	0.784354		408.353	7.69189
						409.68	1.04555		409.68	10.2534		409.67	1.37854		409.67	13.5189		409.688	1.27881		409.688	12.5408		409.6	0.785145		409.6	7.69964
						410.927	1.04611		410.927	10.2588		410.915	1.37946		410.915	13.5278		410.936	1.27993		410.936	12.5519		410.846	0.785888		410.846	7.70692
						412.174	1.04688		412.174	10.2664		412.164	1.38069		412.164	13.54		412.183	1.28106		412.183	12.5629		412.093	0.786918		412.093	7.71703
						413.42	1.04779		413.42	10.2753		413.41	1.38207		413.41	13.5534		413.43	1.28214		413.43	12.5735		413.34	0.78802		413.34	7.72783
						414.668	1.04873		414.668	10.2845		414.657	1.38344		414.657	13.5669		414.676	1.28304		414.676	12.5823		414.587	0.789193		414.587	7.73934
						415.914	1.04972		415.914	10.2942		415.903	1.38477		415.903	13.5799		415.924	1.28409		415.924	12.5926		415.834	0.790343		415.834	7.75062
						417.161	1.05036		417.161	10.3005		417.151	1.38582		417.151	13.5902		417.17	1.28514		417.17	12.6029		417.081	0.791589		417.081	7.76283
						418.408	1.05126		418.408	10.3094		418.397	1.38646		418.397	13.5965		418.417	1.28634		418.417	12.6147		418.328	0.792858		418.328	7.77528
						419.655	1.05216		419.655	10.3182		419.645	1.38747		419.645	13.6064		419.664	1.28787		419.664	12.6297		419.575	0.79408		419.575	7.78727
						420.902	1.05289		420.902	10.3253		420.891	1.38765		420.891	13.6082		420.911	1.28945		420.911	12.6452		420.821	0.795158		420.821	7.79784
						422.149	1.05375		422.149	10.3338		422.138	1.38806		422.138	13.6122		422.157	1.29132		422.157	12.6635		422.068	0.796068		422.068	7.80676
						423.396	1.05448		423.396	10.3409		423.384	1.38829		423.384	13.6145		423.405	1.29323		423.405	12.6823		423.316	0.796835		423.316	7.81428
						424.643	1.05474		424.643	10.3434		424.632	1.38852		424.632	13.6167		424.652	1.29518		424.652	12.7014		424.562	0.797649		424.562	7.82227
						425.889	1.05512		425.889	10.3472		425.879	1.38861		425.879	13.6176		425.899	1.29713		425.899	12.7205		425.809	0.79832		425.809	7.82885
						427.136	1.05555		427.136	10.3514		427.126	1.38866		427.126	13.6181		427.146	1.29885		427.146	12.7374		427.057	0.799087		427.057	7.83636
						428.382	1.0559		428.382	10.3548		428.372	1.38934		428.372	13.6248		428.393	1.3008		428.393	12.7565		428.303	0.79959		428.303	7.8413
						429.63	1.05654		429.63	10.3611		429.619	1.39003		429.619	13.6315		429.638	1.30218		429.638	12.77		429.55	0.800524		429.55	7.85046
						430.877	1.05714		430.877	10.367		430.866	1.39122		430.866	13.6432		430.886	1.30334		430.886	12.7814		430.796	0.801291		430.796	7.85798
						432.124	1.058		432.124	10.3754		432.113	1.39237		432.113	13.6544		432.132	1.30454		432.132	12.7932		432.043	0.802464		432.043	7.86949
						433.37	1.0589		433.37	10.3843		433.36	1.39342		433.36	13.6648		433.38	1.30582		433.38	12.8057		433.29	0.803566		433.29	7.88029
						434.618	1.06015		434.618	10.3965		434.607	1.39484		434.607	13.6787		434.627	1.30675		434.627	12.8149		434.538	0.804692		434.538	7.89133
						435.864	1.06139		435.864	10.4087		435.854	1.39585		435.854	13.6886		435.874	1.30803		435.874	12.8274		435.784	0.805914		435.784	7.90331
						437.111	1.06259		437.111	10.4205		437.101	1.39612		437.101	13.6913		437.12	1.30949		437.12	12.8417		437.031	0.807088		437.031	7.91483
						438.358	1.06379		438.358	10.4323		438.348	1.38829		438.348	13.6145		438.368	1.31125		438.368	12.8589		438.278	0.808429		438.278	7.92798
						439.605	1.06478		439.605	10.4419		439.595	1.38261		439.595	13.5588		439.614	1.31297		439.614	12.8758		439.525	0.809627		439.525	7.93973
						440.851	1.06542		440.851	10.4482		440.841	1.3812		440.841	13.5449		440.862	1.31469		440.862	12.8927		440.772	0.810513		440.772	7.94842
						442.099	1.06607		442.099	10.4546		442.088	1.38069		442.088	13.54		442.107	1.3166		442.107	12.9115		442.019	0.811471		442.019	7.95782
						443.345	1.06663		443.345	10.46		443.335	1.38065		443.335	13.5395		443.355	1.3184		443.355	12.9291		443.266	0.812286		443.266	7.9658
						444.592	1.06714		444.592	10.4651		444.582	1.3806		444.582	13.5391		444.601	1.32024		444.601	12.9471		444.513	0.813052		444.513	7.97332
						445.839	1.06766		445.839	10.4701		445.829	1.38083		445.829	13.5413		445.849	1.32207		445.849	12.9651		445.76	0.813771		445.76	7.98037
						447.086	1.06813		447.086	10.4748		447.076	1.38165		447.076	13.5494		447.095	1.3235		447.095	12.9791		447.006	0.814562		447.006	7.98812
						448.333	1.0689		448.333	10.4823		448.322	1.38257		448.322	13.5584		448.343	1.32496		448.343	12.9934		448.253	0.8154		448.253	7.99634
						449.58	1.06972		449.58	10.4903		449.57	1.38362		449.57	13.5687		449.589	1.32597		449.589	13.0033		449.501	0.816478		449.501	8.00691
						450.826	1.07049		450.826	10.4979		450.816	1.38463		450.816	13.5786		450.837	1.32679		450.837	13.0114		450.747	0.817532		450.747	8.01725
						452.073	1.07135		452.073	10.5063		452.063	1.38596		452.063	13.5916		452.082	1.32762		452.082	13.0195		451.994	0.818706		451.994	8.02876
						453.32	1.07225		453.32	10.5152		453.31	1.38724		453.31	13.6042		453.33	1.3284		453.33	13.0272		453.24	0.819856		453.24	8.04004
						454.568	1.07328		454.568	10.5253		454.557	1.38834		454.557	13.6149		454.576	1.32919		454.576	13.0349		454.487	0.821053		454.487	8.05178
						455.814	1.07435		455.814	10.5358		455.804	1.38898		455.804	13.6212		455.824	1.33035		455.824	13.0463		455.734	0.822371		455.734	8.0647
						457.061	1.0753		457.061	10.5451		457.051	1.38966		457.051	13.628		457.07	1.33166		457.07	13.0591		456.982	0.823569		456.982	8.07645
						458.308	1.07594		458.308	10.5514		458.298	1.38994		458.298	13.6307		458.317	1.33316		458.317	13.0738		458.228	0.824527		458.228	8.08585
						459.555	1.07667		459.555	10.5585		459.545	1.39008		459.545	13.632		459.564	1.33481		459.564	13.09		459.475	0.825533		459.475	8.09571
						460.802	1.07706		460.802	10.5623		460.791	1.39012		460.791	13.6324		460.812	1.33664		460.812	13.108		460.722	0.826252		460.722	8.10276
						462.049	1.07731		462.049	10.5648		462.039	1.3904		462.039	13.6351		462.057	1.33844		462.057	13.1256		461.969	0.827042		461.969	8.11051
						463.296	1.07753		463.296	10.5669		463.285	1.39053		463.285	13.6365		463.305	1.34039		463.305	13.1447		463.215	0.827617		463.215	8.11615
						464.543	1.07766		464.543	10.5682		464.532	1.39067		464.532	13.6378		464.551	1.34222		464.551	13.1627		464.463	0.828264		464.463	8.12249
						465.789	1.07774		465.789	10.569		465.779	1.39118		465.779	13.6428		465.799	1.34425		465.799	13.1826		465.709	0.828743		465.709	8.12719
						467.036	1.07809		467.036	10.5724		467.025	1.39223		467.025	13.6531		467.045	1.34559		467.045	13.1958		466.956	0.82939		466.956	8.13353
						468.283	1.07852		468.283	10.5766		468.272	1.39305		468.272	13.6612		468.293	1.34687		468.293	13.2083		468.203	0.830228		468.203	8.14176
						469.53	1.07907		469.53	10.5821		469.519	1.39452		469.519	13.6755		469.539	1.34799		469.539	13.2193		469.45	0.831186		469.45	8.15115
						470.777	1.07993		470.777	10.5905		470.766	1.39594		470.766	13.6895		470.787	1.34878		470.787	13.227		470.697	0.832288		470.697	8.16196
						472.024	1.08092		472.024	10.6002		472.013	1.39763		472.013	13.7061		472.033	1.34994		472.033	13.2384		471.943	0.833438		471.943	8.17323
						473.27	1.08195		473.27	10.6103		473.26	1.399		473.26	13.7195		473.28	1.35136		473.28	13.2523		473.191	0.83454		473.191	8.18404
						474.518	1.08302		474.518	10.6208		474.507	1.4001		474.507	13.7303		474.527	1.3526		474.527	13.2645		474.437	0.835618		474.437	8.19461
						475.765	1.08409		475.765	10.6313		475.754	1.40097		475.754	13.7388		475.774	1.35428		475.774	13.281		475.684	0.836864		475.684	8.20683
						477.012	1.085		477.012	10.6402		477.001	1.40166		477.001	13.7456		477.02	1.35578		477.02	13.2957		476.931	0.837941		476.931	8.2174
						478.258	1.08547		478.258	10.6448		478.248	1.40212		478.248	13.7501		478.268	1.35758		478.268	13.3133		478.178	0.838995		478.178	8.22774
						479.506	1.08611		479.506	10.6511		479.495	1.40248		479.495	13.7537		479.514	1.3593		479.514	13.3302		479.425	0.839978		479.425	8.23737
						480.752	1.08658		480.752	10.6557		480.742	1.40276		480.742	13.7564		480.762	1.36106		480.762	13.3475		480.672	0.840672		480.672	8.24418
						481.999	1.08697		481.999	10.6595		481.988	1.40299		481.988	13.7586		482.009	1.36305		482.009	13.367		481.919	0.841535		481.919	8.25264
						483.246	1.08736		483.246	10.6633		483.235	1.40367		483.235	13.7653		483.256	1.36503		483.256	13.3864		483.165	0.84211		483.165	8.25827
						484.493	1.08766		484.493	10.6663		484.483	1.40409		484.483	13.7694		484.502	1.3665		484.502	13.4007		484.412	0.842661		484.412	8.26368
						485.74	1.08813		485.74	10.6709		485.729	1.40496		485.729	13.7779		485.75	1.36788		485.75	13.4143		485.659	0.843499		485.659	8.2719
						486.987	1.08873		486.987	10.6768		486.976	1.40596		486.976	13.7878		486.996	1.36886		486.996	13.4239		486.906	0.844481		486.906	8.28153
						488.234	1.08946		488.234	10.684		488.223	1.40702		488.223	13.7981		488.243	1.3699		488.243	13.4342		488.153	0.845511		488.153	8.29163
						489.48	1.09032		489.48	10.6924		489.47	1.40834		489.47	13.8111		489.489	1.37062		489.489	13.4412		489.4	0.846661		489.4	8.30291
						490.728	1.09109		490.728	10.6999		490.717	1.40944		490.717	13.8219		490.737	1.37144		490.737	13.4492		490.646	0.847667		490.646	8.31278
						491.974	1.09203		491.974	10.7092		491.964	1.41049		491.964	13.8322		491.983	1.37215		491.983	13.4562		491.894	0.848889		491.894	8.32476
						493.221	1.09289		493.221	10.7176		493.21	1.41136		493.21	13.8408		493.231	1.37305		493.231	13.465		493.14	0.85023		493.14	8.33791
						494.468	1.09392		494.468	10.7277		494.458	1.41191		494.458	13.8461		494.477	1.37414		494.477	13.4757		494.388	0.85138		494.388	8.34919
						495.715	1.09457		495.715	10.734		495.704	1.41228		495.704	13.8497		495.725	1.37564		495.725	13.4904		495.634	0.852482		495.634	8.35999
						496.962	1.095		496.962	10.7382		496.952	1.41237		496.952	13.8506		496.971	1.37728		496.971	13.5065		496.881	0.85344		496.881	8.36939
						498.209	1.09551		498.209	10.7433		498.198	1.41246		498.198	13.8515		498.218	1.37934		498.218	13.5267		498.127	0.854159		498.127	8.37644
						499.456	1.09564		499.456	10.7446		499.445	1.41246		499.445	13.8515		499.464	1.38118		499.464	13.5447		499.375	0.854878		499.375	8.38349
						500.703	1.09598		500.703	10.7479		500.692	1.41246		500.692	13.8515		500.712	1.38298		500.712	13.5624		500.621	0.855405		500.621	8.38865
						501.95	1.09598		501.95	10.7479		501.939	1.41223		501.939	13.8493		501.958	1.38507		501.958	13.5829		501.869	0.856051		501.869	8.395
						503.197	1.09598		503.197	10.7479		503.185	1.41219		503.185	13.8488		503.205	1.38698		503.205	13.6017		503.115	0.856483		503.115	8.39922
						504.443	1.09603		504.443	10.7483		504.432	1.41265		504.432	13.8533		504.452	1.38852		504.452	13.6167		504.363	0.856962		504.363	8.40392
						505.691	1.09616		505.691	10.7496		505.679	1.41292		505.679	13.856		505.699	1.38987		505.699	13.63		505.609	0.857776		505.609	8.41191
						506.936	1.09654		506.936	10.7534		506.926	1.41301		506.926	13.8569		506.945	1.39092		506.945	13.6402		506.856	0.85871		506.856	8.42107
						508.184	1.09723		508.184	10.7601		508.173	1.41324		508.173	13.8592		508.193	1.39212		508.193	13.652		508.103	0.859669		508.103	8.43047
						509.431	1.09817		509.431	10.7694		509.42	1.41388		509.42	13.8655		509.439	1.39309		509.439	13.6615		509.351	0.86077		509.351	8.44127
						510.678	1.09886		510.678	10.7761		510.667	1.41443		510.667	13.8708		510.686	1.39425		510.686	13.6729		510.597	0.861777		510.597	8.45114
						511.924	1.09989		511.924	10.7862		511.914	1.41475		511.914	13.874		511.933	1.3956		511.933	13.6862		511.844	0.862903		511.844	8.46218
						513.172	1.10075		513.172	10.7946		513.16	1.41475		513.16	13.874		513.18	1.39729		513.18	13.7027		513.09	0.864076		513.09	8.47369
						514.418	1.10126		514.418	10.7997		514.408	1.41475		514.408	13.874		514.427	1.39882		514.427	13.7177		514.338	0.865082		514.338	8.48356
						515.665	1.09963		515.665	10.7837		515.654	1.41457		515.654	13.8722		515.674	1.40069		515.674	13.7361		515.584	0.866088		515.584	8.49343
						516.912	1.09852		516.912	10.7728		516.901	1.4142		516.901	13.8686		516.921	1.40234		516.921	13.7523		516.832	0.866927		516.832	8.50165
						518.159	1.09774		518.159	10.7652		518.148	1.41375		518.148	13.8641		518.168	1.40418		518.168	13.7703		518.078	0.867502		518.078	8.50729
						519.406	1.09731		519.406	10.761		519.395	1.41301		519.395	13.8569		519.415	1.40631		519.415	13.7912		519.326	0.867358		519.326	8.50588
						520.653	1.09688		520.653	10.7568		520.642	1.41233		520.642	13.8502		520.661	1.408		520.661	13.8077		520.572	0.866232		520.572	8.49484
						521.9	1.09663		521.9	10.7542		521.888	1.41219		521.888	13.8488		521.908	1.40957		521.908	13.8232		521.819	0.865921		521.819	8.49178
						523.146	1.09646		523.146	10.7526		523.135	1.41187		523.135	13.8457		523.155	1.41092		523.155	13.8364		523.066	0.865969		523.066	8.49225
						524.393	1.09641		524.393	10.7521		524.382	1.41182		524.382	13.8452		524.403	1.41186		524.403	13.8456		524.313	0.866615		524.313	8.49859
						525.64	1.09641		525.64	10.7521		525.63	1.41182		525.63	13.8452		525.649	1.41279		525.649	13.8548		525.56	0.867286		525.56	8.50517
						526.887	1.0965		526.887	10.753		526.876	1.41164		526.876	13.8435		526.896	1.41362		526.896	13.8628		526.807	0.868197		526.807	8.5141
						528.133	1.09688		528.133	10.7568		528.123	1.41127		528.123	13.8399		528.143	1.41433		528.143	13.8698		528.053	0.869011		528.053	8.52209
						529.38	1.09727		529.38	10.7606		529.369	1.41059		529.369	13.8331		529.389	1.41523		529.389	13.8786		529.301	0.870017		529.301	8.53195
						530.627	1.09774		530.627	10.7652		530.617	1.40972		530.617	13.8246		530.637	1.41624		530.637	13.8886		530.547	0.870999		530.547	8.54158
						531.874	1.09796		531.874	10.7673		531.863	1.40885		531.863	13.8161		531.883	1.41747		531.883	13.9007		531.795	0.872101		531.795	8.55239
						533.121	1.09813		533.121	10.769		533.11	1.40734		533.11	13.8013		533.13	1.41912		533.13	13.9168		533.041	0.872987		533.041	8.56108
						534.368	1.09817		534.368	10.7694		534.358	1.40441		534.358	13.7725		534.378	1.4207		534.378	13.9323		534.289	0.873658		534.289	8.56766
						535.615	1.09809		535.615	10.7685		535.604	1.40029		535.604	13.7321		535.624	1.42257		535.624	13.9506		535.535	0.874042		535.535	8.57142
						536.862	1.09761		536.862	10.7639		536.852	1.39708		536.852	13.7007		536.871	1.42433		536.871	13.9679		536.782	0.874592		536.782	8.57682
						538.109	1.09684		538.109	10.7563		538.098	1.39314		538.098	13.6621		538.118	1.42628		538.118	13.987		538.028	0.875048		538.028	8.58129
						539.355	1.09135		539.355	10.7025		539.344	1.38815		539.344	13.6131		539.365	1.4283		539.365	14.0068		539.276	0.875503		539.276	8.58575
						540.602	1.07525		540.602	10.5446		540.591	1.38284		540.591	13.5611		540.612	1.43013		540.612	14.0248		540.522	0.875814		540.522	8.5888
						541.849	1.02826		541.849	10.0838		541.839	1.37808		541.839	13.5144		541.858	1.43182		541.858	14.0414		541.77	0.876173		541.77	8.59233
						543.096	0.90392		543.096	8.86443		543.084	1.37364		543.084	13.4708		543.106	1.43324		543.106	14.0553		543.016	0.876677		543.016	8.59726
						544.343	0.183179		544.343	1.79637		544.333	1.36952		544.333	13.4304		544.352	1.43422		544.352	14.0649		544.263	0.877132		544.263	8.60172
						545.589	0.00399148		545.589	0.0391431		545.579	1.36503		545.579	13.3864		545.599	1.43538		545.599	14.0763		545.511	0.877611		545.511	8.60642
						546.836	0.032919		546.836	0.322825		546.827	1.36004		546.827	13.3375		546.846	1.43639		546.846	14.0862		546.757	0.877275		546.757	8.60313
						548.084	0.0412024		548.084	0.404058		548.072	1.34993		548.072	13.2383		548.093	1.43751		548.093	14.0972		548.004	0.866496		548.004	8.49742
						549.33	0.0426187		549.33	0.417947		549.32	1.30108		549.32	12.7592		549.34	1.43882		549.34	14.1101		549.251	0.860723		549.251	8.44081
						550.578	0.0430908		550.578	0.422576		550.566	0.310986		550.566	3.04973		550.587	1.4404		550.587	14.1255		550.497	0.858495		550.497	8.41896
						551.824	0.0431767		551.824	0.423419		551.814	0.0629938		551.814	0.617759		551.834	1.44216		551.834	14.1427		551.745	0.857465		551.745	8.40886
						553.071	0.0432196		553.071	0.42384		553.06	0.0114451		553.06	0.112239		553.081	1.44392		553.081	14.16		552.991	0.856986		552.991	8.40416
						554.318	0.0433913		554.318	0.425523		554.307	0.000549363		554.307	0.00538741		554.328	1.44557		554.328	14.1762		554.238	0.856794		554.238	8.40228
						555.565	0.0433913		555.565	0.425523		555.555	0.00187703		555.555	0.0184074		555.574	1.44736		555.574	14.1938		555.485	0.856698		555.485	8.40134
												556.801	0.0024264		556.801	0.0237948		556.821	1.44942		556.821	14.214		556.732	0.856602		556.732	8.4004
												558.048	0.00251794		558.048	0.0246926		558.068	1.45152		558.068	14.2346		557.978	0.856602		557.978	8.4004
												559.295	0.00251794		559.295	0.0246926		559.315	1.45313		559.315	14.2504		559.226	0.85689		559.226	8.40322
												560.542	0.00270104		560.542	0.0264881		560.562	1.45459		560.562	14.2647		560.472	0.857249		560.472	8.40674
												561.789	0.00270104		561.789	0.0264881		561.809	1.45557		561.809	14.2742		561.719	0.857968		561.719	8.41379
												563.036	0.00274681		563.036	0.026937		563.056	1.45662		563.056	14.2845		562.966	0.858854		562.966	8.42248
																		564.303	1.45725		564.303	14.2908		564.213	0.859764		564.213	8.43141
																		565.55	1.45774		565.55	14.2955		565.46	0.860818		565.46	8.44174
																		566.796	1.4583		566.796	14.3011		566.707	0.86192		566.707	8.45255
																		568.043	1.4592		568.043	14.3099		567.954	0.863142		567.954	8.46453
																		569.29	1.46036		569.29	14.3213		569.201	0.864436		569.201	8.47722
																		570.537	1.46179		570.537	14.3352		570.447	0.865394		570.447	8.48661
																		571.784	1.46358		571.784	14.3529		571.694	0.866304		571.694	8.49554
																		573.031	1.46538		573.031	14.3705		572.941	0.867143		572.941	8.50376
																		574.278	1.46703		574.278	14.3866		574.188	0.867813		574.188	8.51034
																		575.525	1.46883		575.525	14.4043		575.435	0.86846		575.435	8.51668
																		576.771	1.47066		576.771	14.4223		576.682	0.869035		576.682	8.52232
																		578.019	1.47269		578.019	14.4421		577.928	0.869442		577.928	8.52631
																		579.265	1.4743		579.265	14.4579		579.176	0.869945		579.176	8.53125
																		580.512	1.47564		580.512	14.4711		580.422	0.870496		580.422	8.53665
																		581.759	1.47684		581.759	14.4829		581.67	0.871383		581.67	8.54534
																		583.006	1.478		583.006	14.4943		582.916	0.872101		582.916	8.55239
																		584.252	1.47883		584.252	14.5024		584.163	0.861824		584.163	8.45161
																		585.5	1.4801		585.5	14.5148		585.41	0.840241		585.41	8.23995
																		586.746	1.48119		586.746	14.5255		586.657	0.81219		586.657	7.96486
																		587.994	1.48257		587.994	14.5391		587.903	0.776138		587.903	7.61131
																		589.24	1.48418		589.24	14.5549		589.151	0.759106		589.151	7.44429
																		590.487	1.48591		590.487	14.5718		590.397	0.749548		590.397	7.35056
																		591.733	1.48774		591.733	14.5898		591.644	0.743128		591.644	7.2876
																		592.98	1.48958		592.98	14.6078		592.891	0.738529		592.891	7.24249
																		594.227	1.49171		594.227	14.6287		594.138	0.735127		594.138	7.20914
																		595.474	1.49389		595.474	14.65		595.385	0.732372		595.385	7.18212
																		596.721	1.4955		596.721	14.6658		596.632	0.730169		596.632	7.16051
																		597.969	1.49696		597.969	14.6801		597.879	0.728444		597.879	7.14359
																		599.215	1.49804		599.215	14.6908		599.126	0.72715		599.126	7.13091
																		600.462	1.49905		600.462	14.7007		600.373	0.726503		600.373	7.12456
																		601.708	1.49995		601.708	14.7095		601.619	0.726216		601.619	7.12175
																		602.955	1.50074		602.955	14.7172		602.866	0.72612		602.866	7.12081
																		604.202	1.5013		604.202	14.7227		604.113	0.726288		604.113	7.12245
																		605.449	1.50239		605.449	14.7334		605.361	0.726767		605.361	7.12715
																		606.696	1.50355		606.696	14.7448		606.607	0.727222		606.607	7.13161
																		607.943	1.50509		607.943	14.7598		607.854	0.727701		607.854	7.13631
																		609.19	1.507		609.19	14.7786		609.101	0.728156		609.101	7.14077
																		610.437	1.50876		610.437	14.7958		610.348	0.728348		610.348	7.14265
																		611.684	1.51067		611.684	14.8146		611.595	0.72842		611.595	7.14336
																		612.931	1.51269		612.931	14.8344		612.842	0.728228		612.842	7.14148
																		614.177	1.51456		614.177	14.8528		614.089	0.727821		614.089	7.13749
																		615.425	1.5167		615.425	14.8737		615.336	0.726456		615.336	7.1241
																		616.671	1.51846		616.671	14.891		616.583	0.723341		616.583	7.09356
																		617.918	1.52007		617.918	14.9068		617.829	0.718311		617.829	7.04422
																		619.165	1.52142		619.165	14.92		619.076	0.711675		619.076	6.97915
																		620.412	1.52254		620.412	14.931		620.323	0.704082		620.323	6.90468
																		621.659	1.52378		621.659	14.9431		621.57	0.696488		621.57	6.83021
																		622.906	1.52498		622.906	14.9549		622.817	0.688822		622.817	6.75504
																		624.152	1.5261		624.152	14.9659		624.064	0.675168		624.064	6.62114
																		625.4	1.5276		625.4	14.9806		625.311	0.654016		625.311	6.41371
																		626.646	1.52932		626.646	14.9975		626.558	0.638397		626.558	6.26054
																		627.894	1.53101		627.894	15.014		627.804	0.625126		627.804	6.1304
																		629.14	1.53277		629.14	15.0313		629.051	0.614682		629.051	6.02797
																		630.387	1.53456		630.387	15.0489		630.299	0.604908		630.299	5.93213
																		631.633	1.53662		631.633	15.0691		631.545	0.593889		631.545	5.82406
																		632.882	1.53872		632.882	15.0897		632.792	0.581936		632.792	5.70684
																		634.128	1.54044		634.128	15.1066		634.039	0.567467		634.039	5.56495
																		635.375	1.54206		635.375	15.1224		635.286	0.548088		635.286	5.3749
																		636.621	1.54314		636.621	15.133		636.533	0.517761		636.533	5.0775
																		637.869	1.54408		637.869	15.1422		637.78	0.483433		637.78	4.74086
																		639.115	1.5449		639.115	15.1503		639.026	0.452843		639.026	4.44087
																		640.363	1.54558		640.363	15.1569		640.273	0.429894		640.273	4.21582
																		641.609	1.54614		641.609	15.1624		641.52	0.410994		641.52	4.03047
																		642.857	1.547		642.857	15.1709		642.767	0.241729		642.767	2.37055
																		644.103	1.54816		644.103	15.1823		644.014	0.0357167		644.014	0.350261
																		645.35	1.54985		645.35	15.1988		645.261	0.00948613		645.261	0.0930271
																		646.597	1.55134		646.597	15.2135		646.507	0.0189244		646.507	0.185585
																		647.844	1.55322		647.844	15.2319		647.755	0.0208168		647.755	0.204143
																		649.091	1.55502		649.091	15.2495		649.001	0.021224		649.001	0.208136
																		650.338	1.55693		650.338	15.2682		650.248	0.0213438		650.248	0.209311
																		651.584	1.5588		651.584	15.2866		651.494	0.0214157		651.494	0.210016
																		652.832	1.56082		652.832	15.3064
																		654.078	1.56258		654.078	15.3237
																		655.326	1.564		655.326	15.3376
																		656.572	1.56505		656.572	15.3479
																		657.819	1.56629		657.819	15.3601
																		659.066	1.56719		659.066	15.3689
																		660.313	1.56827		660.313	15.3795
																		661.559	1.56951		661.559	15.3916
																		662.807	1.57097		662.807	15.406
																		664.053	1.57236		664.053	15.4196
																		665.3	1.57423		665.3	15.4379
																		666.547	1.57584		666.547	15.4537
																		667.794	1.57726		667.794	15.4677
																		669.04	1.57903		669.04	15.4849
																		670.288	1.58067		670.288	15.5011
																		671.534	1.58198		671.534	15.514
																		672.781	1.58326		672.781	15.5265
																		674.028	1.58393		674.028	15.5331
																		675.276	1.58472		675.276	15.5408
																		676.522	1.58517		676.522	15.5452
																		677.769	1.58554		677.769	15.5489
																		679.015	1.58577		679.015	15.5511
																		680.263	1.5864		680.263	15.5573
																		681.509	1.58749		681.509	15.568
																		682.757	1.58899		682.757	15.5827
																		684.003	1.59011		684.003	15.5937
																		685.25	1.5915		685.25	15.6073
																		686.497	1.59285		686.497	15.6205
																		687.744	1.5927		687.744	15.619
																		688.99	1.59217		688.99	15.6139
																		690.238	1.59251		690.238	15.6172
																		691.484	1.59318		691.484	15.6238
																		692.731	1.59405		692.731	15.6322
																		693.978	1.59438		693.978	15.6355
																		695.225	1.59487		695.225	15.6403
																		696.472	1.59517		696.472	15.6433
																		697.719	1.59547		697.719	15.6462
																		698.965	1.59614		698.965	15.6528
																		700.213	1.59697		700.213	15.6609
																		701.46	1.59802		701.46	15.6712
																		702.706	1.59929		702.706	15.6837
																		703.953	1.60045		703.953	15.6951
																		705.2	1.60184		705.2	15.7086
																		706.447	1.60322		706.447	15.7222
																		707.694	1.60476		707.694	15.7373
																		708.941	1.60599		708.941	15.7494
																		710.188	1.60659		710.188	15.7553
																		711.435	1.60693		711.435	15.7586
																		712.682	1.60614		712.682	15.7509
																		713.929	1.60423		713.929	15.7322
																		715.175	1.59124		715.175	15.6047
																		716.422	1.57138		716.422	15.41
																		717.669	1.55895		717.669	15.2881
																		718.916	1.54842		718.916	15.1848
																		720.163	1.53985		720.163	15.1007
																		721.409	1.53295		721.409	15.0331
																		722.657	1.52737		722.657	14.9784
																		723.903	1.52164		723.903	14.9222
																		725.151	1.51614		725.151	14.8682
																		726.398	1.51097		726.398	14.8175
																		727.645	1.50554		727.645	14.7643
																		728.891	1.50014		728.891	14.7114
																		730.139	1.49355		730.139	14.6467
																		731.385	1.48302		731.385	14.5435
																		732.632	1.47321		732.632	14.4473
																		733.879	1.46452		733.879	14.362
																		735.126	1.45624		735.126	14.2809
																		736.372	1.44725		736.372	14.1927
																		737.62	1.43658		737.62	14.088
																		738.867	1.42238		738.867	13.9488
																		740.113	0.70501		740.113	6.91379
																		741.36	0.109748		741.36	1.07626
																		742.607	0.010413		742.607	0.102116
																		743.854	0.0361083		743.854	0.354101
																		745.101	0.0415769		745.101	0.40773
																		746.348	0.0426257		746.348	0.418016
																		747.595	0.0429629		747.595	0.421322
																		748.841	0.0430752		748.841	0.422424
																		750.088	0.0431876		750.088	0.423525

## Sheet: Fig. 8a
PVA Concentraion		Tensile Strength (kgf/mm^2)	Tensile Strength (MPa)	Tensile Strength Average (MPa)	Stdev
0.06	b	0.83	8.13952	8.00876	0.410892
	c	0.76	7.45305
	d	0.86	8.43372
0.08	b	1.1	10.7873	10.0682	0.817874
	c	1.07	10.4931
	d	0.91	8.92405
0.1	a	1.41	13.8274	13.7293	0.445816
	b	1.45	14.2196
	c	1.34	13.1409
0.12	a	1.61	15.7887	14.9715	1.81592
	c	1.7	16.6713
	d	1.27	12.4544
0.14	a	0.88	8.62985	9.67589	1.09006
	b	1.14	11.1796
	e	0.94	9.21825

## Sheet: Fig. 8b
PVA Concentraion		Elongation at Break (%)	Elongation at Break Average (%)	Stdev
0.06	b	291	305.667	84.7362
	c	416
	d	210
0.08	b	556	443.333	79.7719
	c	382
	d	392
0.1	a	563	613.333	128.718
	b	790
	c	487
0.12	a	750	825	57.2771
	c	889
	d	836
0.14	a	651	755	76.1052
	b	831
	e	783

## Sheet: Fig. 8c
PVA Concentraion		Young's Modulus (kgf/mm^2)	Young's Modulus (MPa)	Young's Modulus Average (MPa)	Stdev
0.06	b	0.45	4.41299	4.44568	1.80174
	c	0.23	2.25553
	d	0.68	6.66852
0.08	b	0.39	3.82459	4.51106	1.55882
	c	0.68	6.66852
	d	0.31	3.04006
0.1	a	0.67	6.57046	5.32828	1.7567
	b	0.29	2.84393
	c	0.67	6.57046
0.12	a	0.3	2.94199	2.19015	0.533139
	c	0.19	1.86326
	d	0.18	1.7652
0.14	a	0.23	2.25553	1.83057	0.303144
	b	0.16	1.56906
	e	0.17	1.66713
